# Supplementary material for: 9-{[4-(Dimethyl­amino)­benzyl]amino}-5-(4-hy­droxy-3,5-dimeth­oxy­phenyl)-5,5a,8a,9-tetra­hydro­furo[3′,4′:6,7]naphtho­[2,3-d][1,3]dioxol-6(8H)-one methanol monosolvate
Source: Acta Crystallogr Sect E Struct Rep Online. 2011 Oct 29;67(Pt 11):o3042. doi: 10.1107/S1600536811043054 (PMC3247436; doi:10.1107/S1600536811043054)
Supplement: Supplementary file 1 [file e-67-o3042-sup1.cif]

##############################################################################
#                                                                            #
# This CIF contains the data in a paper accepted for publication in          #
# Acta Crystallographica Section E. It conforms to the requirements of       #
# Notes for Authors for Acta Crystallographica Section E, and has been       #
# peer reviewed under the auspices of the IUCr Commission on Journals.       #
#                                                                            #
# Full details of the Crystallographic Information File format               #
# are given in the paper "The Crystallographic Information File (CIF):       #
# a New Standard Archive File for Crystallography" by S. R. Hall, F. H.      #
# Allen and I. D. Brown [Acta Cryst. (1991), A47, 655-685].                  #
#                                                                            #
# The current version of the core CIF dictionary is obtainable from          #
# ftp://ftp.iucr.org/pub/cif_core.dic.                                       #
#                                                                            #
# Software is freely available for graphical display of the structure(s)     #
# in this CIF. For information consult the CIF software page                 #
# http://www.iucr.org/resources/cif/software.                                #
#                                                                            #
# This file may be used for bona fide research purposes within the           #
# scientific community so long as proper attribution is given to the journal # 
# article from which it was obtained.                                        #
#                                                                            #
##############################################################################
data_I
_audit_creation_method     SHELXL97
_chemical_name_systematic
;
9-{[4-(Dimethylamino)benzyl]amino}-5-(4-hydroxy-3,5-dimethoxyphenyl)-
5,5a,8a,9-tetrahydrofuro[3',4':6,7]naphtho[2,3-<i>d</i>][1,3]dioxol-
6(8<i>H</i>)-one methanol monosolvate
;
_chemical_name_common     ?
_chemical_formula_moiety     'C30 H32 N2 O7, C H4 O'
_chemical_formula_sum     'C31 H36 N2 O8'
_chemical_formula_iupac     'C30 H32 N2 O7 , C H4 O'
_chemical_formula_weight     564.62
_chemical_melting_point     ?
_symmetry_cell_setting     monoclinic
_symmetry_space_group_name_H-M     'P 21'
_symmetry_space_group_name_Hall     'P 2yb'
loop_
    _symmetry_equiv_pos_as_xyz
    'x, y, z'
    '-x, y+1/2, -z'
_cell_length_a     11.128(4)
_cell_length_b     8.757(3)
_cell_length_c     15.057(5)
_cell_angle_alpha     90.00
_cell_angle_beta     105.093(6)
_cell_angle_gamma     90.00
_cell_volume     1416.7(8)
_cell_formula_units_Z     2
_cell_measurement_reflns_used     3904
_cell_measurement_theta_min     1.4
_cell_measurement_theta_max     27.9
_cell_measurement_temperature     113(2)
_exptl_crystal_description     prism
_exptl_crystal_colour     colourless
_exptl_crystal_size_max     0.20
_exptl_crystal_size_mid     0.18
_exptl_crystal_size_min     0.12
_exptl_crystal_density_diffrn     1.324
_exptl_crystal_density_meas     ?
_exptl_crystal_density_method     'not measured'
_exptl_crystal_F_000     600
_exptl_absorpt_coefficient_mu     0.096
_exptl_absorpt_correction_type     multi-scan
_exptl_absorpt_process_details     '(CrystalClear; Rigaku, 2007)'
_exptl_absorpt_correction_T_min     0.9811
_exptl_absorpt_correction_T_max     0.9886
_exptl_special_details
;
;
_diffrn_ambient_temperature     113(2)
_diffrn_radiation_type     MoK\a
_diffrn_radiation_wavelength     0.71073
_diffrn_radiation_source     'rotating anode'
_diffrn_radiation_monochromator     multilayer
_diffrn_measurement_device_type     'Rigaku Saturn724 CCD'
_diffrn_measurement_method     '\w and \f'
_diffrn_detector_area_resol_mean     14.22
_diffrn_reflns_number     14990
_diffrn_reflns_av_R_equivalents     0.0604
_diffrn_reflns_av_sigmaI/netI     0.0623
_diffrn_reflns_theta_min     1.40
_diffrn_reflns_theta_max     27.88
_diffrn_reflns_theta_full     27.88
_diffrn_measured_fraction_theta_max     0.998
_diffrn_measured_fraction_theta_full     0.998
_diffrn_reflns_limit_h_min     -14
_diffrn_reflns_limit_h_max     14
_diffrn_reflns_limit_k_min     -11
_diffrn_reflns_limit_k_max     11
_diffrn_reflns_limit_l_min     -19
_diffrn_reflns_limit_l_max     19
_diffrn_standards_number     0
_diffrn_standards_interval_count     0
_diffrn_standards_interval_time     0
_diffrn_standards_decay_%     0
_refine_special_details
;
Refinement of <i>F</i>^2^ against ALL reflections. The weighted <i>R</i>-factor
<i>wR</i> and goodness of fit <i>S</i> are based on <i>F</i>^2^, conventional
<i>R</i>-factors <i>R</i> are based on <i>F</i>, with <i>F</i> set to zero for
negative <i>F</i>^2^. The threshold expression of <i>F</i>^2^ >
\s(<i>F</i>^2^) is used only for calculating <i>R</i>-factors(gt) <i>etc</i>.
and is not relevant to the choice of reflections for refinement.
<i>R</i>-factors based on <i>F</i>^2^ are statistically about twice as large
as those based on <i>F</i>, and <i>R</i>-factors based on ALL data will be
even larger.
;
_reflns_number_total     3602
_reflns_number_gt     3167
_reflns_threshold_expression     I>2\s(I)
_refine_ls_structure_factor_coef     Fsqd
_refine_ls_matrix_type     full
_refine_ls_R_factor_all     0.0628
_refine_ls_R_factor_gt     0.0519
_refine_ls_wR_factor_gt     0.1002
_refine_ls_wR_factor_ref     0.1071
_refine_ls_goodness_of_fit_ref     1.055
_refine_ls_restrained_S_all     1.055
_refine_ls_number_reflns     3602
_refine_ls_number_parameters     377
_refine_ls_number_restraints     1
_refine_ls_hydrogen_treatment     constr
_refine_ls_weighting_scheme     calc
_refine_ls_weighting_details
               'calc w = 1/[\s^2^(Fo^2^)+(0.0493P)^2^] where P=(Fo^2^+2Fc^2^)/3'
_atom_sites_solution_hydrogens     geom
_atom_sites_solution_primary     direct
_atom_sites_solution_secondary     difmap
_refine_ls_shift/su_max     0.000
_refine_ls_shift/su_mean     0.000
_refine_diff_density_max     0.325
_refine_diff_density_min     -0.363
_refine_ls_extinction_method     none
_refine_ls_extinction_coef     ?
_refine_ls_abs_structure_details     ?
_refine_ls_abs_structure_Flack     ?
loop_
    _atom_type_symbol
    _atom_type_description
    _atom_type_scat_dispersion_real
    _atom_type_scat_dispersion_imag
    _atom_type_scat_source
    'C' 'C' 0.0033 0.0000
                         'International Tables Vol C Tables 4.2.6.8 and 6.1.1.4'
    'H' 'H' 0.0000 0.0000
                         'International Tables Vol C Tables 4.2.6.8 and 6.1.1.4'
    'N' 'N' 0.0061 0.0000
                         'International Tables Vol C Tables 4.2.6.8 and 6.1.1.4'
    'O' 'O' 0.0106 0.0000
                         'International Tables Vol C Tables 4.2.6.8 and 6.1.1.4'
_computing_data_collection     'CrystalClear (Rigaku, 2007)'
_computing_cell_refinement     'CrystalClear (Rigaku, 2007)'
_computing_data_reduction     'CrystalClear (Rigaku, 2007)'
_computing_structure_solution     'SHELXS97 (Sheldrick, 2008)'
_computing_structure_refinement     'SHELXL97 (Sheldrick, 2008)'
_computing_molecular_graphics     'SHELXTL (Sheldrick, 2008)'
_computing_publication_material     'SHELXL97 (Sheldrick, 2008)'
loop_
    _atom_site_type_symbol
    _atom_site_label
    _atom_site_fract_x
    _atom_site_fract_y
    _atom_site_fract_z
    _atom_site_U_iso_or_equiv
    _atom_site_adp_type
    _atom_site_calc_flag
    _atom_site_refinement_flags
    _atom_site_occupancy
    _atom_site_symmetry_multiplicity
    _atom_site_disorder_assembly
    _atom_site_disorder_group
    O O1 0.74921(18) 0.6561(3) 0.65328(15) 0.0284(5) Uani d . 1 1 . .
    O O2 0.95083(18) 0.7007(3) 0.66811(13) 0.0252(5) Uani d . 1 1 . .
    O O3 1.1227(2) -0.1440(3) 0.94087(15) 0.0310(5) Uani d . 1 1 . .
    O O4 0.90857(19) -0.1737(3) 0.89208(14) 0.0286(5) Uani d . 1 1 . .
    O O5 0.89789(18) 0.0075(3) 0.47434(13) 0.0238(5) Uani d . 1 1 . .
    O O6 0.67582(17) 0.0835(3) 0.37010(12) 0.0228(5) Uani d . 1 1 . .
    H H6A 0.5991 0.0978 0.3484 0.034 Uiso calc R 1 1 . .
    O O7 0.52790(17) 0.2841(3) 0.42785(13) 0.0250(5) Uani d . 1 1 . .
    N N1 1.1718(2) 0.4576(3) 0.89519(15) 0.0218(6) Uani d . 1 1 . .
    H H1A 1.1346 0.4563 0.9401 0.026 Uiso calc R 1 1 . .
    N N2 1.6236(3) 0.5827(4) 1.2607(2) 0.0444(8) Uani d . 1 1 . .
    C C1 0.8569(3) 0.6166(4) 0.68409(19) 0.0221(7) Uani d . 1 1 . .
    C C2 0.9091(2) 0.4829(4) 0.74486(18) 0.0189(6) Uani d . 1 1 . .
    H H2A 0.9185 0.5164 0.8098 0.023 Uiso calc R 1 1 . .
    C C3 0.8398(2) 0.3297(3) 0.73304(18) 0.0170(6) Uani d . 1 1 . .
    H H3A 0.7638 0.3427 0.7560 0.020 Uiso calc R 1 1 . .
    C C4 0.9242(2) 0.2135(4) 0.79506(17) 0.0167(6) Uani d . 1 1 . .
    C C5 0.8672(3) 0.0786(4) 0.81573(18) 0.0197(6) Uani d . 1 1 . .
    H H5A 0.7797 0.0649 0.7948 0.024 Uiso calc R 1 1 . .
    C C6 0.9408(3) -0.0313(4) 0.86629(18) 0.0201(6) Uani d . 1 1 . .
    C C7 1.0196(3) -0.2290(4) 0.9563(2) 0.0255(7) Uani d . 1 1 . .
    H H7A 1.0138 -0.2139 1.0202 0.031 Uiso calc R 1 1 . .
    H H7B 1.0307 -0.3393 0.9465 0.031 Uiso calc R 1 1 . .
    C C8 1.0694(3) -0.0135(4) 0.89553(19) 0.0226(7) Uani d . 1 1 . .
    C C9 1.1282(3) 0.1132(4) 0.8767(2) 0.0223(6) Uani d . 1 1 . .
    H H9A 1.2162 0.1225 0.8971 0.027 Uiso calc R 1 1 . .
    C C10 1.0542(3) 0.2319(3) 0.82540(17) 0.0178(6) Uani d . 1 1 . .
    C C11 1.1241(2) 0.3740(4) 0.80762(18) 0.0190(6) Uani d . 1 1 . .
    H H11A 1.1972 0.3398 0.7857 0.023 Uiso calc R 1 1 . .
    C C12 1.0402(2) 0.4690(4) 0.73161(19) 0.0194(6) Uani d . 1 1 . .
    H H12A 1.0337 0.4155 0.6718 0.023 Uiso calc R 1 1 . .
    C C13 1.0703(3) 0.6355(4) 0.7195(2) 0.0222(7) Uani d . 1 1 . .
    H H13A 1.1012 0.6865 0.7798 0.027 Uiso calc R 1 1 . .
    H H13B 1.1337 0.6453 0.6843 0.027 Uiso calc R 1 1 . .
    C C14 0.7977(2) 0.2702(4) 0.63358(18) 0.0171(6) Uani d . 1 1 . .
    C C15 0.6814(3) 0.3129(3) 0.57749(18) 0.0187(6) Uani d . 1 1 . .
    H H15A 0.6304 0.3826 0.5995 0.022 Uiso calc R 1 1 . .
    C C16 0.6410(2) 0.2524(4) 0.48918(18) 0.0186(6) Uani d . 1 1 . .
    C C17 0.7132(2) 0.1481(3) 0.45567(17) 0.0170(6) Uani d . 1 1 . .
    C C18 0.8302(2) 0.1073(3) 0.51183(18) 0.0172(6) Uani d . 1 1 . .
    C C19 0.8707(2) 0.1677(4) 0.60009(18) 0.0190(6) Uani d . 1 1 . .
    H H19A 0.9496 0.1384 0.6381 0.023 Uiso calc R 1 1 . .
    C C20 1.0233(3) -0.0197(4) 0.52667(19) 0.0258(7) Uani d . 1 1 . .
    H H20A 1.0682 0.0776 0.5386 0.039 Uiso calc R 1 1 . .
    H H20B 1.0648 -0.0871 0.4920 0.039 Uiso calc R 1 1 . .
    H H20C 1.0228 -0.0681 0.5852 0.039 Uiso calc R 1 1 . .
    C C21 0.4537(3) 0.4016(4) 0.4535(2) 0.0284(7) Uani d . 1 1 . .
    H H21A 0.4261 0.3681 0.5071 0.043 Uiso calc R 1 1 . .
    H H21B 0.3809 0.4219 0.4021 0.043 Uiso calc R 1 1 . .
    H H21C 0.5033 0.4950 0.4688 0.043 Uiso calc R 1 1 . .
    C C22 1.2890(3) 0.5444(4) 0.9001(2) 0.0308(8) Uani d . 1 1 . .
    H H22A 1.2676 0.6492 0.8766 0.037 Uiso calc R 1 1 . .
    H H22B 1.3351 0.4944 0.8600 0.037 Uiso calc R 1 1 . .
    C C23 1.3724(3) 0.5531(4) 0.9975(2) 0.0258(7) Uani d . 1 1 . .
    C C24 1.3635(3) 0.6689(4) 1.0581(2) 0.0262(7) Uani d . 1 1 . .
    H H24A 1.3000 0.7436 1.0396 0.031 Uiso calc R 1 1 . .
    C C25 1.4444(3) 0.6788(4) 1.1448(2) 0.0264(7) Uani d . 1 1 . .
    H H25A 1.4355 0.7599 1.1845 0.032 Uiso calc R 1 1 . .
    C C26 1.5391(3) 0.5715(4) 1.1750(2) 0.0272(7) Uani d . 1 1 . .
    C C27 1.5479(3) 0.4538(4) 1.1136(2) 0.0363(8) Uani d . 1 1 . .
    H H27A 1.6114 0.3790 1.1316 0.044 Uiso calc R 1 1 . .
    C C28 1.4656(3) 0.4452(4) 1.0276(2) 0.0327(8) Uani d . 1 1 . .
    H H28A 1.4728 0.3633 0.9880 0.039 Uiso calc R 1 1 . .
    C C29 1.6110(3) 0.7020(5) 1.3232(2) 0.0388(9) Uani d . 1 1 . .
    H H29A 1.6091 0.8013 1.2929 0.058 Uiso calc R 1 1 . .
    H H29B 1.6817 0.6985 1.3779 0.058 Uiso calc R 1 1 . .
    H H29C 1.5335 0.6874 1.3415 0.058 Uiso calc R 1 1 . .
    C C30 1.7049(3) 0.4561(5) 1.2954(2) 0.0380(9) Uani d . 1 1 . .
    H H30A 1.6581 0.3604 1.2817 0.057 Uiso calc R 1 1 . .
    H H30B 1.7381 0.4666 1.3621 0.057 Uiso calc R 1 1 . .
    H H30C 1.7738 0.4553 1.2660 0.057 Uiso calc R 1 1 . .
    O O8 0.56599(19) 0.5632(3) 0.73637(15) 0.0331(6) Uani d . 1 1 . .
    H H8A 0.6175 0.5836 0.7060 0.050 Uiso calc R 1 1 . .
    C C31 0.6124(4) 0.6169(5) 0.8287(2) 0.0497(11) Uani d . 1 1 . .
    H H31A 0.6190 0.7284 0.8285 0.075 Uiso calc R 1 1 . .
    H H31B 0.6948 0.5726 0.8556 0.075 Uiso calc R 1 1 . .
    H H31C 0.5554 0.5863 0.8653 0.075 Uiso calc R 1 1 . .
loop_
    _atom_site_aniso_label
    _atom_site_aniso_U_11
    _atom_site_aniso_U_22
    _atom_site_aniso_U_33
    _atom_site_aniso_U_12
    _atom_site_aniso_U_13
    _atom_site_aniso_U_23
    O1 0.0194(10) 0.0258(13) 0.0372(12) 0.0033(10) 0.0024(9) 0.0088(10)
    O2 0.0221(10) 0.0231(13) 0.0288(11) -0.0015(10) 0.0037(8) 0.0056(10)
    O3 0.0297(12) 0.0226(13) 0.0381(13) 0.0027(10) 0.0043(10) 0.0112(10)
    O4 0.0281(11) 0.0225(13) 0.0316(12) -0.0024(10) 0.0011(9) 0.0097(10)
    O5 0.0195(10) 0.0322(14) 0.0181(10) 0.0066(10) 0.0018(8) -0.0052(9)
    O6 0.0207(10) 0.0286(13) 0.0166(9) 0.0024(10) 0.0005(8) -0.0058(9)
    O7 0.0170(9) 0.0315(14) 0.0231(11) 0.0070(10) -0.0007(8) -0.0064(9)
    N1 0.0167(11) 0.0306(16) 0.0196(12) -0.0074(11) 0.0073(9) -0.0027(11)
    N2 0.0411(16) 0.041(2) 0.0359(16) 0.0159(16) -0.0173(13) -0.0133(15)
    C1 0.0224(14) 0.0215(18) 0.0220(14) 0.0001(13) 0.0051(12) 0.0031(12)
    C2 0.0181(13) 0.0211(17) 0.0172(13) 0.0006(13) 0.0043(11) -0.0007(12)
    C3 0.0172(13) 0.0169(16) 0.0178(13) 0.0006(12) 0.0064(11) 0.0029(12)
    C4 0.0183(13) 0.0187(15) 0.0130(12) 0.0001(13) 0.0038(10) -0.0006(11)
    C5 0.0194(13) 0.0197(16) 0.0193(13) 0.0005(13) 0.0039(11) 0.0014(12)
    C6 0.0242(14) 0.0179(16) 0.0180(13) -0.0013(14) 0.0052(11) 0.0023(12)
    C7 0.0282(15) 0.0200(17) 0.0272(16) 0.0000(14) 0.0053(13) 0.0079(13)
    C8 0.0250(14) 0.0194(17) 0.0206(14) 0.0055(14) 0.0009(12) 0.0031(13)
    C9 0.0197(13) 0.0203(17) 0.0254(15) 0.0009(13) 0.0031(12) 0.0003(12)
    C10 0.0208(13) 0.0181(16) 0.0148(13) -0.0007(12) 0.0051(11) -0.0010(11)
    C11 0.0157(13) 0.0221(17) 0.0195(14) -0.0003(12) 0.0052(11) -0.0016(12)
    C12 0.0184(13) 0.0203(16) 0.0192(13) -0.0010(13) 0.0045(11) -0.0006(12)
    C13 0.0178(13) 0.0265(18) 0.0218(14) -0.0036(13) 0.0043(11) 0.0017(13)
    C14 0.0153(12) 0.0183(16) 0.0170(13) -0.0022(12) 0.0029(10) 0.0012(11)
    C15 0.0202(13) 0.0171(16) 0.0193(14) 0.0018(13) 0.0058(11) 0.0008(12)
    C16 0.0135(12) 0.0205(17) 0.0196(14) 0.0010(11) 0.0001(11) 0.0023(12)
    C17 0.0170(12) 0.0160(15) 0.0174(13) -0.0026(12) 0.0036(11) -0.0009(11)
    C18 0.0169(12) 0.0178(16) 0.0171(13) 0.0006(12) 0.0050(10) -0.0004(11)
    C19 0.0157(12) 0.0211(16) 0.0197(13) 0.0028(12) 0.0036(10) 0.0017(12)
    C20 0.0211(14) 0.032(2) 0.0228(15) 0.0063(15) 0.0036(12) -0.0011(14)
    C21 0.0219(15) 0.0275(19) 0.0329(17) 0.0068(14) 0.0020(13) -0.0038(15)
    C22 0.0268(15) 0.040(2) 0.0226(15) -0.0134(16) 0.0014(12) 0.0070(15)
    C23 0.0175(13) 0.033(2) 0.0254(15) -0.0080(14) 0.0039(12) -0.0035(14)
    C24 0.0191(14) 0.0296(19) 0.0270(15) 0.0054(14) 0.0008(12) 0.0025(14)
    C25 0.0236(14) 0.0264(19) 0.0281(16) 0.0018(14) 0.0050(12) -0.0032(14)
    C26 0.0198(14) 0.0272(19) 0.0297(16) 0.0005(14) -0.0022(12) -0.0008(14)
    C27 0.0299(17) 0.031(2) 0.0398(19) 0.0139(17) -0.0057(15) -0.0049(17)
    C28 0.0289(16) 0.028(2) 0.0371(18) 0.0019(16) 0.0023(14) -0.0139(16)
    C29 0.0393(19) 0.047(2) 0.0243(17) 0.0024(19) -0.0011(14) -0.0085(17)
    C30 0.0266(16) 0.042(2) 0.0385(19) 0.0024(17) -0.0042(14) 0.0112(18)
    O8 0.0234(11) 0.0408(15) 0.0328(12) -0.0059(12) 0.0029(9) 0.0056(12)
    C31 0.044(2) 0.063(3) 0.044(2) -0.011(2) 0.0152(17) -0.014(2)
_geom_special_details
;
All e.s.d.'s (except the e.s.d. in the dihedral angle between two l.s. planes)
are estimated using the full covariance matrix. The cell e.s.d.'s are taken
into account individually in the estimation of e.s.d.'s in distances, angles
and torsion angles; correlations between e.s.d.'s in cell parameters are only
used when they are defined by crystal symmetry. An approximate (isotropic)
treatment of cell e.s.d.'s is used for estimating e.s.d.'s involving l.s.
planes.
;
loop_
    _geom_bond_atom_site_label_1
    _geom_bond_atom_site_label_2
    _geom_bond_site_symmetry_2
    _geom_bond_distance
    _geom_bond_publ_flag
    O1 C1 . 1.217(3) ?
    O2 C1 . 1.351(3) ?
    O2 C13 . 1.468(3) ?
    O3 C8 . 1.384(4) ?
    O3 C7 . 1.437(4) ?
    O4 C6 . 1.382(4) ?
    O4 C7 . 1.440(4) ?
    O5 C18 . 1.368(3) ?
    O5 C20 . 1.433(3) ?
    O6 C17 . 1.369(3) ?
    O6 H6A . 0.8400 ?
    O7 C16 . 1.382(3) ?
    O7 C21 . 1.434(4) ?
    N1 C11 . 1.480(4) ?
    N1 C22 . 1.495(4) ?
    N1 H1A . 0.8800 ?
    N2 C26 . 1.389(4) ?
    N2 C29 . 1.437(5) ?
    N2 C30 . 1.440(5) ?
    C1 C2 . 1.506(4) ?
    C2 C12 . 1.528(4) ?
    C2 C3 . 1.534(4) ?
    C2 H2A . 1.0000 ?
    C3 C4 . 1.528(4) ?
    C3 C14 . 1.539(4) ?
    C3 H3A . 1.0000 ?
    C4 C10 . 1.408(4) ?
    C4 C5 . 1.413(4) ?
    C5 C6 . 1.361(4) ?
    C5 H5A . 0.9500 ?
    C6 C8 . 1.392(4) ?
    C7 H7A . 0.9900 ?
    C7 H7B . 0.9900 ?
    C8 C9 . 1.355(4) ?
    C9 C10 . 1.422(4) ?
    C9 H9A . 0.9500 ?
    C10 C11 . 1.528(4) ?
    C11 C12 . 1.522(4) ?
    C11 H11A . 1.0000 ?
    C12 C13 . 1.518(4) ?
    C12 H12A . 1.0000 ?
    C13 H13A . 0.9900 ?
    C13 H13B . 0.9900 ?
    C14 C19 . 1.390(4) ?
    C14 C15 . 1.399(4) ?
    C15 C16 . 1.393(4) ?
    C15 H15A . 0.9500 ?
    C16 C17 . 1.394(4) ?
    C17 C18 . 1.402(3) ?
    C18 C19 . 1.392(4) ?
    C19 H19A . 0.9500 ?
    C20 H20A . 0.9800 ?
    C20 H20B . 0.9800 ?
    C20 H20C . 0.9800 ?
    C21 H21A . 0.9800 ?
    C21 H21B . 0.9800 ?
    C21 H21C . 0.9800 ?
    C22 C23 . 1.520(4) ?
    C22 H22A . 0.9900 ?
    C22 H22B . 0.9900 ?
    C23 C24 . 1.385(5) ?
    C23 C28 . 1.388(5) ?
    C24 C25 . 1.381(4) ?
    C24 H24A . 0.9500 ?
    C25 C26 . 1.397(4) ?
    C25 H25A . 0.9500 ?
    C26 C27 . 1.405(5) ?
    C27 C28 . 1.379(4) ?
    C27 H27A . 0.9500 ?
    C28 H28A . 0.9500 ?
    C29 H29A . 0.9800 ?
    C29 H29B . 0.9800 ?
    C29 H29C . 0.9800 ?
    C30 H30A . 0.9800 ?
    C30 H30B . 0.9800 ?
    C30 H30C . 0.9800 ?
    O8 C31 . 1.431(4) ?
    O8 H8A . 0.8400 ?
    C31 H31A . 0.9800 ?
    C31 H31B . 0.9800 ?
    C31 H31C . 0.9800 ?
loop_
    _geom_angle_atom_site_label_1
    _geom_angle_atom_site_label_2
    _geom_angle_atom_site_label_3
    _geom_angle_site_symmetry_1
    _geom_angle_site_symmetry_3
    _geom_angle
    _geom_angle_publ_flag
    C1 O2 C13 . . 109.3(2) ?
    C8 O3 C7 . . 104.5(2) ?
    C6 O4 C7 . . 104.6(2) ?
    C18 O5 C20 . . 116.2(2) ?
    C17 O6 H6A . . 109.5 ?
    C16 O7 C21 . . 116.9(2) ?
    C11 N1 C22 . . 113.6(2) ?
    C11 N1 H1A . . 123.2 ?
    C22 N1 H1A . . 123.2 ?
    C26 N2 C29 . . 120.1(3) ?
    C26 N2 C30 . . 119.5(3) ?
    C29 N2 C30 . . 118.8(3) ?
    O1 C1 O2 . . 120.5(3) ?
    O1 C1 C2 . . 129.7(3) ?
    O2 C1 C2 . . 109.7(2) ?
    C1 C2 C12 . . 102.3(2) ?
    C1 C2 C3 . . 120.4(2) ?
    C12 C2 C3 . . 112.5(3) ?
    C1 C2 H2A . . 106.9 ?
    C12 C2 H2A . . 106.9 ?
    C3 C2 H2A . . 106.9 ?
    C4 C3 C2 . . 107.5(2) ?
    C4 C3 C14 . . 110.6(2) ?
    C2 C3 C14 . . 115.2(2) ?
    C4 C3 H3A . . 107.8 ?
    C2 C3 H3A . . 107.8 ?
    C14 C3 H3A . . 107.8 ?
    C10 C4 C5 . . 120.4(3) ?
    C10 C4 C3 . . 122.6(3) ?
    C5 C4 C3 . . 116.8(2) ?
    C6 C5 C4 . . 118.3(3) ?
    C6 C5 H5A . . 120.8 ?
    C4 C5 H5A . . 120.8 ?
    C5 C6 O4 . . 129.3(3) ?
    C5 C6 C8 . . 121.2(3) ?
    O4 C6 C8 . . 109.5(3) ?
    O3 C7 O4 . . 107.4(2) ?
    O3 C7 H7A . . 110.2 ?
    O4 C7 H7A . . 110.2 ?
    O3 C7 H7B . . 110.2 ?
    O4 C7 H7B . . 110.2 ?
    H7A C7 H7B . . 108.5 ?
    C9 C8 O3 . . 127.7(3) ?
    C9 C8 C6 . . 122.6(3) ?
    O3 C8 C6 . . 109.7(3) ?
    C8 C9 C10 . . 117.9(3) ?
    C8 C9 H9A . . 121.0 ?
    C10 C9 H9A . . 121.0 ?
    C4 C10 C9 . . 119.6(3) ?
    C4 C10 C11 . . 124.3(3) ?
    C9 C10 C11 . . 116.1(2) ?
    N1 C11 C12 . . 114.0(3) ?
    N1 C11 C10 . . 109.1(2) ?
    C12 C11 C10 . . 109.6(2) ?
    N1 C11 H11A . . 108.0 ?
    C12 C11 H11A . . 108.0 ?
    C10 C11 H11A . . 108.0 ?
    C13 C12 C11 . . 120.2(2) ?
    C13 C12 C2 . . 100.8(2) ?
    C11 C12 C2 . . 111.4(2) ?
    C13 C12 H12A . . 107.9 ?
    C11 C12 H12A . . 107.9 ?
    C2 C12 H12A . . 107.9 ?
    O2 C13 C12 . . 103.8(2) ?
    O2 C13 H13A . . 111.0 ?
    C12 C13 H13A . . 111.0 ?
    O2 C13 H13B . . 111.0 ?
    C12 C13 H13B . . 111.0 ?
    H13A C13 H13B . . 109.0 ?
    C19 C14 C15 . . 119.3(3) ?
    C19 C14 C3 . . 120.9(2) ?
    C15 C14 C3 . . 119.7(2) ?
    C16 C15 C14 . . 119.5(3) ?
    C16 C15 H15A . . 120.2 ?
    C14 C15 H15A . . 120.2 ?
    O7 C16 C15 . . 125.0(3) ?
    O7 C16 C17 . . 113.6(2) ?
    C15 C16 C17 . . 121.4(2) ?
    O6 C17 C16 . . 123.3(2) ?
    O6 C17 C18 . . 118.0(2) ?
    C16 C17 C18 . . 118.7(2) ?
    O5 C18 C19 . . 124.1(2) ?
    O5 C18 C17 . . 116.0(2) ?
    C19 C18 C17 . . 119.8(3) ?
    C14 C19 C18 . . 121.2(2) ?
    C14 C19 H19A . . 119.4 ?
    C18 C19 H19A . . 119.4 ?
    O5 C20 H20A . . 109.5 ?
    O5 C20 H20B . . 109.5 ?
    H20A C20 H20B . . 109.5 ?
    O5 C20 H20C . . 109.5 ?
    H20A C20 H20C . . 109.5 ?
    H20B C20 H20C . . 109.5 ?
    O7 C21 H21A . . 109.5 ?
    O7 C21 H21B . . 109.5 ?
    H21A C21 H21B . . 109.5 ?
    O7 C21 H21C . . 109.5 ?
    H21A C21 H21C . . 109.5 ?
    H21B C21 H21C . . 109.5 ?
    N1 C22 C23 . . 112.2(2) ?
    N1 C22 H22A . . 109.2 ?
    C23 C22 H22A . . 109.2 ?
    N1 C22 H22B . . 109.2 ?
    C23 C22 H22B . . 109.2 ?
    H22A C22 H22B . . 107.9 ?
    C24 C23 C28 . . 117.3(3) ?
    C24 C23 C22 . . 122.8(3) ?
    C28 C23 C22 . . 119.8(3) ?
    C25 C24 C23 . . 121.8(3) ?
    C25 C24 H24A . . 119.1 ?
    C23 C24 H24A . . 119.1 ?
    C24 C25 C26 . . 121.1(3) ?
    C24 C25 H25A . . 119.5 ?
    C26 C25 H25A . . 119.5 ?
    N2 C26 C25 . . 121.7(3) ?
    N2 C26 C27 . . 121.2(3) ?
    C25 C26 C27 . . 117.1(3) ?
    C28 C27 C26 . . 121.0(3) ?
    C28 C27 H27A . . 119.5 ?
    C26 C27 H27A . . 119.5 ?
    C27 C28 C23 . . 121.8(3) ?
    C27 C28 H28A . . 119.1 ?
    C23 C28 H28A . . 119.1 ?
    N2 C29 H29A . . 109.5 ?
    N2 C29 H29B . . 109.5 ?
    H29A C29 H29B . . 109.5 ?
    N2 C29 H29C . . 109.5 ?
    H29A C29 H29C . . 109.5 ?
    H29B C29 H29C . . 109.5 ?
    N2 C30 H30A . . 109.5 ?
    N2 C30 H30B . . 109.5 ?
    H30A C30 H30B . . 109.5 ?
    N2 C30 H30C . . 109.5 ?
    H30A C30 H30C . . 109.5 ?
    H30B C30 H30C . . 109.5 ?
    C31 O8 H8A . . 109.5 ?
    O8 C31 H31A . . 109.5 ?
    O8 C31 H31B . . 109.5 ?
    H31A C31 H31B . . 109.5 ?
    O8 C31 H31C . . 109.5 ?
    H31A C31 H31C . . 109.5 ?
    H31B C31 H31C . . 109.5 ?
loop_
    _geom_torsion_atom_site_label_1
    _geom_torsion_atom_site_label_2
    _geom_torsion_atom_site_label_3
    _geom_torsion_atom_site_label_4
    _geom_torsion_site_symmetry_1
    _geom_torsion_site_symmetry_2
    _geom_torsion_site_symmetry_3
    _geom_torsion_site_symmetry_4
    _geom_torsion
    _geom_torsion_publ_flag
    C13 O2 C1 O1 . . . . 175.0(3) ?
    C13 O2 C1 C2 . . . . -2.7(3) ?
    O1 C1 C2 C12 . . . . 162.1(3) ?
    O2 C1 C2 C12 . . . . -20.5(3) ?
    O1 C1 C2 C3 . . . . 36.4(5) ?
    O2 C1 C2 C3 . . . . -146.1(2) ?
    C1 C2 C3 C4 . . . . 172.5(2) ?
    C12 C2 C3 C4 . . . . 51.8(3) ?
    C1 C2 C3 C14 . . . . 48.7(3) ?
    C12 C2 C3 C14 . . . . -72.0(3) ?
    C2 C3 C4 C10 . . . . -22.5(3) ?
    C14 C3 C4 C10 . . . . 104.1(3) ?
    C2 C3 C4 C5 . . . . 162.2(2) ?
    C14 C3 C4 C5 . . . . -71.3(3) ?
    C10 C4 C5 C6 . . . . 0.7(4) ?
    C3 C4 C5 C6 . . . . 176.2(2) ?
    C4 C5 C6 O4 . . . . -177.2(3) ?
    C4 C5 C6 C8 . . . . -1.3(4) ?
    C7 O4 C6 C5 . . . . -171.1(3) ?
    C7 O4 C6 C8 . . . . 12.7(3) ?
    C8 O3 C7 O4 . . . . 20.3(3) ?
    C6 O4 C7 O3 . . . . -20.4(3) ?
    C7 O3 C8 C9 . . . . 170.1(3) ?
    C7 O3 C8 C6 . . . . -12.6(3) ?
    C5 C6 C8 C9 . . . . 0.8(5) ?
    O4 C6 C8 C9 . . . . 177.4(3) ?
    C5 C6 C8 O3 . . . . -176.6(3) ?
    O4 C6 C8 O3 . . . . -0.1(3) ?
    O3 C8 C9 C10 . . . . 177.3(3) ?
    C6 C8 C9 C10 . . . . 0.4(5) ?
    C5 C4 C10 C9 . . . . 0.4(4) ?
    C3 C4 C10 C9 . . . . -174.8(3) ?
    C5 C4 C10 C11 . . . . -179.2(3) ?
    C3 C4 C10 C11 . . . . 5.6(4) ?
    C8 C9 C10 C4 . . . . -0.9(4) ?
    C8 C9 C10 C11 . . . . 178.7(2) ?
    C22 N1 C11 C12 . . . . -86.8(3) ?
    C22 N1 C11 C10 . . . . 150.3(3) ?
    C4 C10 C11 N1 . . . . 109.5(3) ?
    C9 C10 C11 N1 . . . . -70.1(3) ?
    C4 C10 C11 C12 . . . . -16.0(4) ?
    C9 C10 C11 C12 . . . . 164.4(2) ?
    N1 C11 C12 C13 . . . . 39.2(3) ?
    C10 C11 C12 C13 . . . . 161.8(2) ?
    N1 C11 C12 C2 . . . . -78.3(3) ?
    C10 C11 C12 C2 . . . . 44.3(3) ?
    C1 C2 C12 C13 . . . . 33.8(3) ?
    C3 C2 C12 C13 . . . . 164.5(2) ?
    C1 C2 C12 C11 . . . . 162.5(2) ?
    C3 C2 C12 C11 . . . . -66.8(3) ?
    C1 O2 C13 C12 . . . . 25.1(3) ?
    C11 C12 C13 O2 . . . . -158.8(2) ?
    C2 C12 C13 O2 . . . . -36.0(3) ?
    C4 C3 C14 C19 . . . . -27.4(4) ?
    C2 C3 C14 C19 . . . . 94.8(3) ?
    C4 C3 C14 C15 . . . . 149.1(3) ?
    C2 C3 C14 C15 . . . . -88.8(3) ?
    C19 C14 C15 C16 . . . . -0.1(4) ?
    C3 C14 C15 C16 . . . . -176.7(3) ?
    C21 O7 C16 C15 . . . . 7.7(4) ?
    C21 O7 C16 C17 . . . . -173.9(2) ?
    C14 C15 C16 O7 . . . . 179.2(3) ?
    C14 C15 C16 C17 . . . . 0.9(4) ?
    O7 C16 C17 O6 . . . . 0.2(4) ?
    C15 C16 C17 O6 . . . . 178.6(3) ?
    O7 C16 C17 C18 . . . . 179.9(3) ?
    C15 C16 C17 C18 . . . . -1.7(4) ?
    C20 O5 C18 C19 . . . . -7.7(4) ?
    C20 O5 C18 C17 . . . . 172.4(3) ?
    O6 C17 C18 O5 . . . . 1.3(4) ?
    C16 C17 C18 O5 . . . . -178.5(2) ?
    O6 C17 C18 C19 . . . . -178.6(3) ?
    C16 C17 C18 C19 . . . . 1.7(4) ?
    C15 C14 C19 C18 . . . . 0.1(4) ?
    C3 C14 C19 C18 . . . . 176.6(3) ?
    O5 C18 C19 C14 . . . . 179.2(3) ?
    C17 C18 C19 C14 . . . . -0.9(4) ?
    C11 N1 C22 C23 . . . . -148.1(3) ?
    N1 C22 C23 C24 . . . . -89.1(4) ?
    N1 C22 C23 C28 . . . . 93.5(4) ?
    C28 C23 C24 C25 . . . . 0.7(5) ?
    C22 C23 C24 C25 . . . . -176.7(3) ?
    C23 C24 C25 C26 . . . . 0.0(5) ?
    C29 N2 C26 C25 . . . . 3.5(5) ?
    C30 N2 C26 C25 . . . . 168.9(3) ?
    C29 N2 C26 C27 . . . . -178.5(3) ?
    C30 N2 C26 C27 . . . . -13.1(5) ?
    C24 C25 C26 N2 . . . . 177.9(3) ?
    C24 C25 C26 C27 . . . . -0.2(5) ?
    N2 C26 C27 C28 . . . . -178.4(4) ?
    C25 C26 C27 C28 . . . . -0.3(5) ?
    C26 C27 C28 C23 . . . . 1.1(6) ?
    C24 C23 C28 C27 . . . . -1.2(5) ?
    C22 C23 C28 C27 . . . . 176.2(3) ?
loop_
    _geom_hbond_atom_site_label_D
    _geom_hbond_atom_site_label_H
    _geom_hbond_atom_site_label_A
    _geom_hbond_site_symmetry_A
    _geom_hbond_distance_DH
    _geom_hbond_distance_HA
    _geom_hbond_distance_DA
    _geom_hbond_angle_DHA
    O8 H8A O1 . 0.84 1.95 2.777(3) 169.9
    O6 H6A O8 2_646 0.84 1.97 2.756(3) 155.7
    C7 H7B N1 1_545 0.99 2.62 3.473(4) 144.5
    C13 H13B O6 2_756 0.99 2.52 3.463(4) 158.7
    C24 H24A O3 1_565 0.95 2.35 3.242(4) 155.5
data_global
_journal_date_recd_electronic     2011-09-27
_journal_date_accepted     2011-10-17
_journal_name_full     'Acta Crystallographica, Section E'
_journal_year     2011
_journal_volume     67
_journal_issue     11
_journal_page_first     o3042
_journal_page_last     o3042
_journal_paper_category     QO
_journal_coeditor_code     CV5160
_publ_contact_author_name     'Hong Chen'
_publ_contact_author_address
;
Tianjin Key Laboratory for Biomarkers of Occupational and Environmental Hazards
Tianjin 300162
People's Republic of China
and Room of Pharmacognosy
Medical College of the Chinese People's Armed Police Forces
Tianjin 300162
People's Republic of China
;
_publ_contact_author_email     tjch2010@yahoo.cn
_publ_contact_author_fax     '+86-22-60578542'
_publ_contact_author_phone     '+86-22-60578542'
_publ_section_title
;\
9-{[4-(Dimethylamino)benzyl]amino}-5-(4-hydroxy-3,5-dimethoxyphenyl)-5,5a,8a,\
9-tetrahydrofuro[3',4':6,7]naphtho[2,3-<i>d</i>][1,3]dioxol-6(8<i>H</i>)-one
methanol monosolvate
;
loop_
    _publ_author_name
    _publ_author_address
    'Hong Chen'
;
Affiliated Hospital of the Medical College of the Chinese People's Armed Police
Forces
Tianjin 300162
People's Republic of China
;
    'Dan-Li Tian'
;
Room of Pharmacognosy
Medical College of the Chinese People's Armed Police Forces
Tianjin 300162
People's Republic of China
;
    'Hong Chen'
;
Tianjin Key Laboratory for Biomarkers of Occupational and Environmental Hazards
Tianjin 300162
People's Republic of China
and Room of Pharmacognosy
Medical College of the Chinese People's Armed Police Forces
Tianjin 300162
People's Republic of China
;
    'Shao-Yu Shi'
;
Room of Pharmacognosy
Medical College of the Chinese People's Armed Police Forces
Tianjin 300162
People's Republic of China
;
    'Ting Ai'
;
Room of Pharmacognosy
Medical College of the Chinese People's Armed Police Forces
Tianjin 300162
People's Republic of China
;
