# Supplementary material for: 9-{[4-(Dimethyl­amino)­benzyl]amino}-5-(4-hy­droxy-3,5-dimeth­oxy­phenyl)-5,5a,8a,9-tetra­hydro­furo[3′,4′:6,7]naphtho­[2,3-d][1,3]dioxol-6(8H)-one methanol monosolvate
Source: Acta Crystallogr Sect E Struct Rep Online. 2011 Oct 29;67(Pt 11):o3042. doi: 10.1107/S1600536811043054 (PMC3247436; doi:10.1107/S1600536811043054)
Supplement: Supplementary file 2 [file e-67-o3042-Isup2.hkl]

# 
# h,k,l, Fc-squared, Fo-squared, sigma(Fo-squared) and status flag 
# 
data_I
_shelx_title ' shelx in P2(1)' 
_shelx_refln_list_code          4 
_shelx_F_calc_maximum      141.73 
_exptl_crystal_F_000       600.00 
_reflns_d_resolution_high  0.7598 
 
loop_ 
 _symmetry_equiv_pos_as_xyz 
 'x, y, z' 
 '-x, y+1/2, -z' 
 
_cell_length_a    11.1280 
_cell_length_b     8.7570 
_cell_length_c    15.0574 
_cell_angle_alpha  90.000 
_cell_angle_beta  105.093 
_cell_angle_gamma  90.000 
 
_shelx_F_squared_multiplier     1.000 
 
loop_ 
 _refln_index_h 
 _refln_index_k 
 _refln_index_l 
 _refln_F_squared_calc 
 _refln_F_squared_meas 
 _refln_F_squared_sigma 
 _refln_observed_status 
   1   0   0     2324.86     2121.63     15.36 o 
   2   0   0     5547.05     5003.48     67.25 o 
   3   0   0        1.90        9.12      2.26 o 
   4   0   0     3588.28     3401.82     55.03 o 
   5   0   0     1706.35     1773.45     28.92 o 
   6   0   0      149.67      167.70     17.29 o 
   7   0   0        5.01        9.09      3.13 o 
   8   0   0       59.64       78.49     10.17 o 
   9   0   0        4.43        5.49      4.00 o 
  10   0   0      308.58      307.99     17.74 o 
  11   0   0       75.58       67.66     12.99 o 
  12   0   0      366.44      372.71     16.77 o 
  13   0   0       69.70       61.10     12.93 o 
  14   0   0        4.05        6.69      4.67 o 
   1   1   0     1965.06     1784.16     19.28 o 
   2   1   0     1019.34      924.78      9.64 o 
   3   1   0      258.74      234.18      3.81 o 
   4   1   0      437.92      426.24      6.39 o 
   5   1   0     1149.95     1175.75     16.18 o 
   6   1   0      259.25      262.07      6.49 o 
   7   1   0      462.36      445.52      8.89 o 
   8   1   0       97.23      110.04     10.17 o 
   9   1   0       23.57       25.37      3.39 o 
  10   1   0       42.05       47.01      6.48 o 
  11   1   0       20.67       21.02      4.14 o 
  12   1   0       20.35       21.94      3.90 o 
  13   1   0        4.99        3.93      4.57 o 
  14   1   0       24.64       14.07      5.01 o 
   0   2   0     5093.93     4572.58     41.24 o 
   1   2   0      530.73      489.68      4.64 o 
   2   2   0      741.21      668.37     14.30 o 
   3   2   0      868.85      815.57      8.61 o 
   4   2   0      482.33      489.16      7.40 o 
   5   2   0      232.30      216.50      7.02 o 
   6   2   0      161.43      173.94      5.35 o 
   7   2   0      212.76      187.43     13.49 o 
   8   2   0      104.40      103.85      7.27 o 
   9   2   0      141.86      147.44     12.60 o 
  10   2   0      112.44      112.58     12.35 o 
  11   2   0       34.32       31.45      5.06 o 
  12   2   0        5.40        9.74      2.99 o 
  13   2   0        7.53       13.24      4.35 o 
   1   3   0      476.72      450.78      5.11 o 
   2   3   0      194.17      176.82      4.36 o 
   3   3   0      961.26      929.20     33.86 o 
   4   3   0     2205.45     2348.47     53.03 o 
   5   3   0      311.82      314.08     10.47 o 
   6   3   0      137.89      123.65     13.13 o 
   7   3   0       81.32       80.69      3.94 o 
   8   3   0      241.95      228.53      9.42 o 
   9   3   0      434.57      422.03     14.73 o 
  10   3   0       15.73       16.27      4.19 o 
  11   3   0       26.72       42.00      6.99 o 
  12   3   0      110.09      120.63     17.62 o 
  13   3   0       55.90       39.76      9.30 o 
   0   4   0       24.81       31.22      4.24 o 
   1   4   0      801.12      792.92     15.82 o 
   2   4   0     1657.93     1748.51     38.29 o 
   3   4   0      800.41      868.34     17.35 o 
   4   4   0     1336.86     1450.82     30.69 o 
   5   4   0       52.95       65.78      9.51 o 
   6   4   0      252.24      254.72     24.10 o 
   7   4   0      652.21      656.24     22.36 o 
   8   4   0      359.39      374.05     28.25 o 
   9   4   0      198.65      177.80     20.12 o 
  10   4   0      183.67      186.82     24.48 o 
  11   4   0       37.98       37.38      6.51 o 
  12   4   0       21.19       16.87      4.95 o 
  13   4   0        6.48       12.80      4.79 o 
   1   5   0      114.01      115.74      8.74 o 
   2   5   0       39.77       37.61      4.62 o 
   3   5   0      392.39      401.55      9.55 o 
   4   5   0      144.16       35.16     52.32 o 
   5   5   0      108.43      132.32     19.16 o 
   6   5   0       36.02       36.92      6.14 o 
   7   5   0      706.16      743.25     22.01 o 
   8   5   0      101.51      105.81     11.00 o 
   9   5   0        0.61       12.12      4.19 o 
  10   5   0       10.12       17.31      3.94 o 
  11   5   0       65.44       65.03      9.90 o 
  12   5   0       39.61       43.75      7.58 o 
   0   6   0      572.09      608.92     67.66 o 
   1   6   0     1081.80     1117.35     21.11 o 
   2   6   0       26.29       20.42      3.36 o 
   3   6   0       42.01       51.31      9.15 o 
   4   6   0      210.07      252.73     27.77 o 
   5   6   0      291.14      287.14     27.06 o 
   6   6   0      525.00      523.78     19.69 o 
   7   6   0        2.31        0.64      5.05 o 
   8   6   0       38.42       42.48      8.59 o 
   9   6   0       23.31       38.01      7.04 o 
  10   6   0       23.34       23.29      6.18 o 
  11   6   0        5.85        7.23      4.08 o 
  12   6   0       64.93       60.08     20.46 o 
   1   7   0       46.93       62.31     10.01 o 
   2   7   0      109.72       97.68      8.84 o 
   3   7   0      142.77      143.03      5.42 o 
   4   7   0        1.33        6.01      4.27 o 
   5   7   0      192.65      211.01     21.28 o 
   6   7   0      363.63      373.74     37.18 o 
   7   7   0      101.78       89.53     15.84 o 
   8   7   0        0.46        4.55      5.37 o 
   9   7   0       16.12       14.68      4.11 o 
  10   7   0       21.19       13.84      5.33 o 
  11   7   0       82.96       61.13     18.61 o 
   0   8   0      389.98      368.58     22.83 o 
   1   8   0      876.37      881.75     14.80 o 
   2   8   0       89.75      101.35     16.46 o 
   3   8   0        5.37       10.68      3.30 o 
   4   8   0      274.16      252.88     17.34 o 
   5   8   0       22.42       12.52      6.85 o 
   6   8   0        7.62       14.56      5.89 o 
   7   8   0       16.10       13.61      5.87 o 
   8   8   0      129.42      132.78     31.53 o 
   9   8   0       45.14       45.68     14.12 o 
  10   8   0       43.34       40.79     17.21 o 
   1   9   0       47.91       51.91     10.94 o 
   2   9   0       26.30       23.79      7.71 o 
   3   9   0      127.55      132.79     22.41 o 
   4   9   0       45.49       49.18     10.35 o 
   5   9   0       41.59       54.81     13.32 o 
   6   9   0       58.20       57.16     12.62 o 
   7   9   0       19.72       41.51     11.03 o 
   8   9   0        9.89       11.06      6.75 o 
   0  10   0      206.10      193.90     45.88 o 
   1  10   0       29.45       31.25      9.73 o 
   2  10   0       70.80       70.31     19.73 o 
   3  10   0        3.98       18.41     11.15 o 
   4  10   0       33.12       36.59     10.51 o 
   5  10   0       22.27       25.28      9.35 o 
   6  10   0        2.70       12.67      5.67 o 
   7  10   0       12.14       29.56     16.37 o 
   1  11   0       32.13       33.73     17.26 o 
   2  11   0        5.38        8.80      7.90 o 
   3  11   0       10.84       10.20      5.58 o 
   4  11   0       41.16       45.35     17.49 o 
 -14   0   1       94.68       98.36     21.75 o 
 -13   0   1        8.68        8.63      5.16 o 
 -12   0   1        6.92       11.93      6.02 o 
 -11   0   1      124.52      105.94     21.59 o 
 -10   0   1        0.00        9.10      5.62 o 
  -9   0   1       48.97       47.51      8.79 o 
  -8   0   1        4.26       10.99      3.82 o 
  -7   0   1      195.49      238.17     11.87 o 
  -6   0   1      124.86      150.70     11.46 o 
  -5   0   1      204.09      201.89      5.93 o 
  -4   0   1     2494.82     2348.27     19.73 o 
  -3   0   1       20.65       25.23      2.98 o 
  -2   0   1     5011.03     4635.01     52.22 o 
  -1   0   1      346.51      325.37      4.69 o 
   0   0   1        1.47        2.28      0.79 o 
   1   0   1      273.12      217.06      7.28 o 
   2   0   1        1.50        2.13      1.79 o 
   3   0   1      530.16      518.08      7.02 o 
   4   0   1       13.29       17.17      2.74 o 
   5   0   1       43.71       33.88      4.60 o 
   6   0   1      217.49      204.84      7.85 o 
   7   0   1      159.29      182.81     21.43 o 
   8   0   1       63.25       47.32      9.75 o 
   9   0   1        4.76        9.76      3.45 o 
  10   0   1       46.05       47.39      9.46 o 
  11   0   1      432.15      418.18     29.54 o 
  12   0   1       60.57       53.05     17.74 o 
  13   0   1        9.29        9.72      6.62 o 
 -14   1   1        7.28        7.35      3.41 o 
 -13   1   1       31.54       27.23      6.92 o 
 -12   1   1      186.74      202.60     13.19 o 
 -11   1   1       15.91       18.65      3.36 o 
 -10   1   1       52.09       53.24      7.33 o 
  -9   1   1       74.03       82.30      8.98 o 
  -8   1   1      105.98      106.65      9.33 o 
  -7   1   1      277.38      303.39      7.50 o 
  -6   1   1      375.35      422.36      7.41 o 
  -5   1   1       76.36       76.66      5.58 o 
  -4   1   1      503.89      516.76      7.82 o 
  -3   1   1      760.74      757.20      6.09 o 
  -2   1   1     1475.61     1564.77      9.94 o 
  -1   1   1     1979.16     1880.34     15.29 o 
   0   1   1      459.56      411.98      5.22 o 
   1   1   1      728.06      657.08      4.41 o 
   2   1   1      297.93      293.05      6.34 o 
   3   1   1      757.19      747.32      9.19 o 
   4   1   1      699.53      683.91      9.44 o 
   5   1   1      733.24      731.88      9.47 o 
   6   1   1      767.03      790.16     13.45 o 
   7   1   1      138.13      157.95      8.22 o 
   8   1   1      365.16      386.99     11.76 o 
   9   1   1      154.15      167.52     16.74 o 
  10   1   1       89.82       87.57      8.29 o 
  11   1   1       42.89       43.86      5.76 o 
  12   1   1      122.09      105.77     18.95 o 
  13   1   1       23.88       22.24      6.45 o 
 -14   2   1        1.02        8.77      3.11 o 
 -13   2   1       29.76       30.06      6.11 o 
 -12   2   1       76.39       71.52      9.41 o 
 -11   2   1        9.55        9.12      4.15 o 
 -10   2   1      128.12      122.35     14.15 o 
  -9   2   1      365.34      361.40     11.74 o 
  -8   2   1      182.91      193.28     15.52 o 
  -7   2   1      606.42      604.99     11.18 o 
  -6   2   1       51.75       59.83      4.91 o 
  -5   2   1      645.68      627.40      9.57 o 
  -4   2   1      266.04      262.58      4.73 o 
  -3   2   1      841.67      807.66      8.55 o 
  -2   2   1     1408.31     1356.81     14.27 o 
  -1   2   1     8678.99     8375.03     51.76 o 
   0   2   1     1611.60     1569.14     10.85 o 
   1   2   1     3716.30     3584.62     21.10 o 
   2   2   1      135.50      134.04      2.16 o 
   3   2   1      907.15      805.75     14.28 o 
   4   2   1      900.69      841.66     12.64 o 
   5   2   1       74.16       73.58      6.86 o 
   6   2   1      224.41      230.75     10.54 o 
   7   2   1       19.63       19.73      3.58 o 
   8   2   1       92.46       95.68      8.17 o 
   9   2   1      226.79      222.08     10.21 o 
  10   2   1      246.71      224.67     13.29 o 
  11   2   1       15.87       21.93      5.02 o 
  12   2   1      133.16      124.39     16.34 o 
  13   2   1       67.89       58.85     15.58 o 
 -13   3   1       91.71       84.98     14.36 o 
 -12   3   1       28.53       32.45      6.09 o 
 -11   3   1      193.57      197.34     21.20 o 
 -10   3   1      108.28      106.30     13.56 o 
  -9   3   1      247.99      243.97     15.49 o 
  -8   3   1     1473.94     1514.10     24.32 o 
  -7   3   1       70.74       77.74      5.67 o 
  -6   3   1      222.26      240.55     10.17 o 
  -5   3   1      340.59      352.13      7.60 o 
  -4   3   1      710.01      373.60    132.53 o 
  -3   3   1      679.28      647.68     20.13 o 
  -2   3   1     1649.19     1535.23     21.67 o 
  -1   3   1      652.43      549.71      9.33 o 
   0   3   1      975.50      832.06      7.72 o 
   1   3   1      363.01      335.27      4.29 o 
   2   3   1      318.69      324.95      5.35 o 
   3   3   1      282.64      285.97     10.31 o 
   4   3   1      270.14      281.40     10.98 o 
   5   3   1       78.91       86.83     12.02 o 
   6   3   1       76.13       60.96      9.64 o 
   7   3   1      130.92      132.74     11.33 o 
   8   3   1      454.94      409.42     20.98 o 
   9   3   1       61.50       56.94      6.59 o 
  10   3   1       33.98       38.75      5.69 o 
  11   3   1        1.41        8.36      3.39 o 
  12   3   1       15.19       15.54      4.34 o 
  13   3   1      163.02      167.93     21.36 o 
 -13   4   1       51.43       43.81      8.66 o 
 -12   4   1       97.10      102.35     20.65 o 
 -11   4   1       12.07       19.39      3.86 o 
 -10   4   1      103.08       96.29     12.78 o 
  -9   4   1      629.99      591.00     15.71 o 
  -8   4   1     1738.16     1800.61     45.82 o 
  -7   4   1      147.34      146.26     18.04 o 
  -6   4   1      228.38      210.32     12.03 o 
  -5   4   1      128.17      161.95     20.20 o 
  -4   4   1      947.10     1062.91     26.52 o 
  -3   4   1      352.65      365.75      6.59 o 
  -2   4   1       94.98      115.94      6.80 o 
  -1   4   1      957.87      957.29     16.87 o 
   0   4   1       10.22       10.56      1.34 o 
   1   4   1      358.70      364.21      9.17 o 
   2   4   1      458.82      467.16      8.40 o 
   3   4   1      187.88      195.53      9.73 o 
   4   4   1      154.08      116.74     15.58 o 
   5   4   1      123.92      141.71     15.60 o 
   6   4   1      115.25      127.64     15.88 o 
   7   4   1      202.04      222.60     19.89 o 
   8   4   1       64.42       76.50     11.09 o 
   9   4   1       36.20       36.12      4.98 o 
  10   4   1       62.24       63.56     12.08 o 
  11   4   1        4.46        8.77      3.38 o 
  12   4   1       87.99       72.92     15.33 o 
  13   4   1      103.71       90.82     25.18 o 
 -12   5   1       54.10       39.00      9.17 o 
 -11   5   1        9.48       14.57      5.79 o 
 -10   5   1       22.01       23.75      4.39 o 
  -9   5   1        2.26        8.36      5.97 o 
  -8   5   1       29.16       30.31      6.17 o 
  -7   5   1      351.24      314.79     16.50 o 
  -6   5   1       51.99       55.72      8.34 o 
  -5   5   1       76.80       90.18     14.11 o 
  -4   5   1      105.36       95.58     14.61 o 
  -3   5   1        0.18        5.98      3.05 o 
  -2   5   1      537.88      553.06     12.62 o 
  -1   5   1     1581.14     1425.30     26.62 o 
   0   5   1       63.89       57.79      6.47 o 
   1   5   1      397.54      408.71      9.89 o 
   2   5   1       45.10       38.65      4.81 o 
   3   5   1       96.34       99.93      5.15 o 
   4   5   1      130.36      156.86     18.56 o 
   5   5   1        4.79        6.28      5.01 o 
   6   5   1      258.17      286.24     30.23 o 
   7   5   1      599.68      622.18     21.75 o 
   8   5   1      194.53      189.77     24.48 o 
   9   5   1      183.94      191.04     23.72 o 
  10   5   1       13.62       10.73      3.55 o 
  11   5   1       23.35       22.05      5.62 o 
  12   5   1        0.26        4.98      2.70 o 
 -12   6   1        7.17       15.41      7.55 o 
 -11   6   1       27.94       23.47      9.53 o 
 -10   6   1       44.27       47.65     10.35 o 
  -9   6   1       30.37       25.95      8.93 o 
  -8   6   1      146.26      156.80     29.02 o 
  -7   6   1      333.97      334.77     16.45 o 
  -6   6   1       52.00       62.52     11.32 o 
  -5   6   1       79.10       80.63     12.57 o 
  -4   6   1       22.13       21.99      3.82 o 
  -3   6   1       52.64       52.96      7.50 o 
  -2   6   1      188.05      197.36     16.46 o 
  -1   6   1       42.04       47.27      5.65 o 
   0   6   1       70.44      102.17     12.42 o 
   1   6   1      385.85      378.15     17.51 o 
   2   6   1      193.03      200.38      9.66 o 
   3   6   1       40.23       42.26      7.29 o 
   4   6   1      322.71      293.37     16.38 o 
   5   6   1      405.56      419.02     19.47 o 
   6   6   1       20.37       26.85      7.49 o 
   7   6   1      221.44      239.79     34.67 o 
   8   6   1       17.81       27.34      8.37 o 
   9   6   1       11.56       12.84      4.53 o 
  10   6   1       29.73       33.10      7.05 o 
  11   6   1       73.86       66.29     14.93 o 
 -11   7   1        9.96        9.46      4.31 o 
 -10   7   1       18.80       24.75     11.94 o 
  -9   7   1       15.77       22.81      6.33 o 
  -8   7   1       93.55       70.68     14.26 o 
  -7   7   1       60.19       54.91      9.61 o 
  -6   7   1        3.97        4.57      5.09 o 
  -5   7   1      135.25      144.62     19.48 o 
  -4   7   1       14.21       13.57      3.07 o 
  -3   7   1      200.80      195.58     12.19 o 
  -2   7   1      127.71      122.58     12.39 o 
  -1   7   1      205.63      239.09     10.86 o 
   0   7   1      236.88      241.16     10.53 o 
   1   7   1      180.52      183.88     20.94 o 
   2   7   1      302.00      281.87     15.75 o 
   3   7   1       33.12       34.09      8.12 o 
   4   7   1       88.46      104.85     15.46 o 
   5   7   1       67.35       66.61     12.11 o 
   6   7   1      511.47      548.82     18.40 o 
   7   7   1       36.96       35.30     11.67 o 
   8   7   1       15.96       14.74     20.14 o 
   9   7   1       65.24       51.87      9.47 o 
  10   7   1       86.03       96.69     21.33 o 
  11   7   1       66.93       56.37     13.84 o 
 -10   8   1       78.13       68.75     28.96 o 
  -9   8   1        6.33       24.51      9.81 o 
  -8   8   1        6.35       10.26      5.31 o 
  -7   8   1       23.99       24.13      6.56 o 
  -6   8   1      145.02      136.14     29.20 o 
  -5   8   1      175.68      162.44     13.96 o 
  -4   8   1       46.77       47.29     11.10 o 
  -3   8   1      139.99      127.01     10.41 o 
  -2   8   1      346.78      351.31     12.48 o 
  -1   8   1       18.55       18.91      4.73 o 
   0   8   1      283.26      299.44     14.65 o 
   1   8   1      180.54      200.34     11.73 o 
   2   8   1      171.03      140.16     19.64 o 
   3   8   1      680.60      693.03     38.33 o 
   4   8   1       89.07       75.77     16.45 o 
   5   8   1      140.88      131.89     17.70 o 
   6   8   1       47.95       64.95     15.03 o 
   7   8   1        8.71       11.87      5.84 o 
   8   8   1        0.21       11.72      5.18 o 
   9   8   1       49.52       42.72     14.96 o 
  -8   9   1        7.44       11.75      9.09 o 
  -7   9   1        5.91       14.48      6.38 o 
  -6   9   1       77.29       71.95     17.74 o 
  -5   9   1       22.14       18.98      6.86 o 
  -4   9   1       61.86       66.72     12.42 o 
  -3   9   1       95.55       98.95     20.20 o 
  -2   9   1       11.16       15.73      3.80 o 
  -1   9   1      119.25      150.03     16.07 o 
   0   9   1       32.23       37.84      7.39 o 
   1   9   1       64.23       72.35     13.83 o 
   2   9   1        5.55       11.72      5.04 o 
   3   9   1       19.06       17.26      5.59 o 
   4   9   1       12.96       11.49      6.15 o 
   5   9   1        7.67       14.72      6.03 o 
   6   9   1       10.62       18.93      6.13 o 
   7   9   1        5.12        6.75      5.46 o 
   8   9   1       32.43       22.11      9.95 o 
  -7  10   1       15.52       13.15     11.34 o 
  -6  10   1       28.95       25.84      9.15 o 
  -5  10   1       38.05       48.53     11.13 o 
  -4  10   1       56.24       41.78     17.20 o 
  -3  10   1       67.41       82.98     24.61 o 
  -2  10   1        8.80       17.86      8.81 o 
  -1  10   1        7.73        9.34      5.24 o 
   0  10   1      117.94       92.19     18.22 o 
   1  10   1        8.86       13.91      6.92 o 
   2  10   1      103.21       83.47     21.59 o 
   3  10   1        5.26        9.51      5.85 o 
   4  10   1       15.09       19.07      4.10 o 
   5  10   1       15.32       18.14      8.15 o 
   6  10   1       10.35       15.25      7.03 o 
  -4  11   1       53.99       39.32     13.22 o 
  -3  11   1       25.59       22.72     15.52 o 
  -2  11   1        0.69        6.53      6.35 o 
  -1  11   1        4.14       -8.21     13.23 o 
   0  11   1        6.71       11.14      6.44 o 
   1  11   1        4.67        8.82      5.21 o 
   2  11   1       27.30       36.69     13.68 o 
   3  11   1       20.95       33.81      8.92 o 
 -14   0   2        3.04        8.91      8.01 o 
 -13   0   2       14.73       10.16      5.05 o 
 -12   0   2       20.65       20.28      6.03 o 
 -11   0   2      357.76      350.75     17.44 o 
 -10   0   2        3.28        8.52      9.54 o 
  -9   0   2        0.57        8.58      3.03 o 
  -8   0   2        0.82        2.98      6.29 o 
  -7   0   2       25.40       41.82      6.04 o 
  -6   0   2     1760.76     1781.65     33.24 o 
  -5   0   2      109.10       96.90      5.76 o 
  -4   0   2     1894.95     1791.62     33.47 o 
  -3   0   2      646.93      644.51     28.09 o 
  -2   0   2     5188.59     5143.88     46.81 o 
  -1   0   2     3614.31     3454.64     30.53 o 
   0   0   2      168.66      156.59      2.40 o 
   1   0   2       31.43       41.02      5.74 o 
   2   0   2     4593.40     4032.31     40.03 o 
   3   0   2      280.91      279.29      8.14 o 
   4   0   2      132.51      142.18      7.41 o 
   5   0   2       81.70       70.34      9.35 o 
   6   0   2      491.84      558.00     17.22 o 
   7   0   2       48.20       43.89      6.62 o 
   8   0   2      704.15      735.84     42.67 o 
   9   0   2      481.47      469.04     23.39 o 
  10   0   2      254.00      233.35     15.51 o 
  11   0   2      139.19      115.65     23.02 o 
  12   0   2       12.08       11.87      5.62 o 
  13   0   2       72.83       63.27     29.61 o 
 -14   1   2      104.05       73.29     18.48 o 
 -13   1   2       20.76       23.80      5.60 o 
 -12   1   2       58.60       61.23      6.84 o 
 -11   1   2      140.78      122.72     16.25 o 
 -10   1   2      530.11      522.02     15.08 o 
  -9   1   2      740.87      743.61     17.48 o 
  -8   1   2      154.30      169.39     15.49 o 
  -7   1   2        5.00       10.64      1.91 o 
  -6   1   2      132.24      152.86      9.86 o 
  -5   1   2      348.85      379.76      6.63 o 
  -4   1   2      503.10      538.54      7.45 o 
  -3   1   2     1317.18     1201.68     10.41 o 
  -2   1   2     7785.04     7418.57     53.53 o 
  -1   1   2     4393.73     4094.28     25.64 o 
   0   1   2     4607.59     4517.37     25.22 o 
   1   1   2     7573.97     7092.02     58.89 o 
   2   1   2      461.45      433.80      4.24 o 
   3   1   2      476.49      447.65      4.63 o 
   4   1   2     1951.12     2087.43     25.98 o 
   5   1   2      981.74     1044.13     14.46 o 
   6   1   2      874.85      865.64     14.43 o 
   7   1   2      243.27      234.51     12.95 o 
   8   1   2      152.38      162.86     13.54 o 
   9   1   2      218.08      248.16      9.54 o 
  10   1   2      990.67     1007.63     13.82 o 
  11   1   2       80.71       74.95     11.14 o 
  12   1   2       23.56       29.06      5.66 o 
  13   1   2       11.39       10.54      6.41 o 
 -14   2   2      167.76      135.77     29.25 o 
 -13   2   2       34.07       34.44      9.28 o 
 -12   2   2        8.02        8.38      4.96 o 
 -11   2   2       29.39       32.08      4.21 o 
 -10   2   2      370.09      368.35     10.92 o 
  -9   2   2      411.60      384.66     18.18 o 
  -8   2   2       36.74       39.79      4.72 o 
  -7   2   2       80.43       96.24     10.16 o 
  -6   2   2      469.52      514.14      9.10 o 
  -5   2   2      585.67      605.38      9.47 o 
  -4   2   2      923.69      939.20     13.14 o 
  -3   2   2     1769.46     1628.52     21.81 o 
  -2   2   2     9905.31     9104.21    183.90 o 
  -1   2   2     2143.71     2023.57     14.26 o 
   0   2   2     2417.10     2365.68     14.73 o 
   1   2   2      375.53      320.18      3.76 o 
   2   2   2      503.80      510.41      8.35 o 
   3   2   2       14.12       10.26      1.73 o 
   4   2   2     1075.34     1061.64     16.90 o 
   5   2   2      693.77      707.22     10.54 o 
   6   2   2      779.36      819.35     13.32 o 
   7   2   2       84.01       79.98      4.47 o 
   8   2   2      158.71      161.62      6.29 o 
   9   2   2       69.51       78.51      8.79 o 
  10   2   2      295.45      290.09     15.55 o 
  11   2   2        4.18        6.80      3.61 o 
  12   2   2       35.61       36.58      6.47 o 
  13   2   2       36.94       31.52     10.20 o 
 -13   3   2        3.70        4.63      6.05 o 
 -12   3   2       21.77       20.42      4.71 o 
 -11   3   2       49.74       46.98      6.16 o 
 -10   3   2       24.75       17.34      3.97 o 
  -9   3   2      493.44      466.21     20.38 o 
  -8   3   2      574.95      595.44     15.29 o 
  -7   3   2      630.05      680.64     18.15 o 
  -6   3   2      688.29      737.11     12.47 o 
  -5   3   2      166.32      168.84     13.10 o 
  -4   3   2       73.96       91.69      5.67 o 
  -3   3   2     1410.74     1349.74     18.58 o 
  -2   3   2     1675.42     1758.59     26.21 o 
  -1   3   2      508.17      452.47      5.36 o 
   0   3   2     2193.00     2097.86     14.90 o 
   1   3   2      412.08      370.44      6.18 o 
   2   3   2     2430.90     2449.13     28.75 o 
   3   3   2       98.47       98.83      5.52 o 
   4   3   2      607.22      604.45      8.84 o 
   5   3   2       90.43       98.86      5.17 o 
   6   3   2      710.90      704.51     12.91 o 
   7   3   2      222.58      215.93      7.95 o 
   8   3   2      443.36      454.74     12.33 o 
   9   3   2      197.09      199.59      9.25 o 
  10   3   2       28.79       39.40      6.47 o 
  11   3   2       28.43       26.05      4.07 o 
  12   3   2       28.14       26.29      6.20 o 
  13   3   2       12.92       16.85      4.65 o 
 -13   4   2       36.00       27.94      6.89 o 
 -12   4   2        1.83        4.85      2.77 o 
 -11   4   2       76.68       76.44     10.61 o 
 -10   4   2       57.41       66.98     10.54 o 
  -9   4   2      455.33      486.48     14.99 o 
  -8   4   2      247.36      216.71     23.67 o 
  -7   4   2      402.61      402.87     16.52 o 
  -6   4   2      178.64      145.87     20.78 o 
  -5   4   2      136.52      148.02      8.19 o 
  -4   4   2      318.43      335.78      7.61 o 
  -3   4   2      877.66      937.66     17.37 o 
  -2   4   2      893.47      860.08     17.71 o 
  -1   4   2     1124.71     1093.95     17.50 o 
   0   4   2      220.44      181.51      4.56 o 
   1   4   2      504.76      546.68      8.36 o 
   2   4   2      427.74      427.85      7.08 o 
   3   4   2      137.95      154.43      4.54 o 
   4   4   2       14.33       19.39      3.98 o 
   5   4   2      204.55      231.82     14.82 o 
   6   4   2      603.63      567.09     37.90 o 
   7   4   2      200.00      240.78     26.48 o 
   8   4   2      197.92      223.12     24.01 o 
   9   4   2      214.42      247.68     27.75 o 
  10   4   2       65.79       82.35     12.76 o 
  11   4   2        9.36       15.62      4.25 o 
  12   4   2       20.77       19.39      6.77 o 
 -13   5   2        2.22        7.69      6.62 o 
 -12   5   2        9.79        4.15      6.01 o 
 -11   5   2       20.16       22.26      4.04 o 
 -10   5   2       56.65       55.71      8.57 o 
  -9   5   2        5.47        7.51      4.80 o 
  -8   5   2      117.55      120.10     17.81 o 
  -7   5   2       71.80       67.89     11.48 o 
  -6   5   2      338.90      261.43     30.74 o 
  -5   5   2      492.04      463.76     21.33 o 
  -4   5   2      414.20      404.40      8.79 o 
  -3   5   2      799.73      784.02     17.01 o 
  -2   5   2      442.73      442.99     15.75 o 
  -1   5   2      414.50      428.50     10.44 o 
   0   5   2       99.70      104.89     10.80 o 
   1   5   2      365.72      351.46     10.61 o 
   2   5   2     1161.02     1200.19     22.74 o 
   3   5   2      271.69      287.42      6.63 o 
   4   5   2      502.68      517.85     19.59 o 
   5   5   2       30.96       28.56      4.88 o 
   6   5   2     1117.06     1025.82     56.48 o 
   7   5   2     1018.20      975.26     36.54 o 
   8   5   2      223.50      241.00     25.57 o 
   9   5   2      113.89      109.42     15.32 o 
  10   5   2        3.82        8.27      3.67 o 
  11   5   2       90.73      100.92     16.57 o 
  12   5   2       47.41       34.58      8.07 o 
 -12   6   2        3.99        6.50      5.38 o 
 -11   6   2       34.83       25.90      9.32 o 
 -10   6   2       21.46       20.59      5.32 o 
  -9   6   2       14.88       15.36      4.21 o 
  -8   6   2       10.12       20.21      7.18 o 
  -7   6   2       94.92      104.10     16.50 o 
  -6   6   2       19.17       20.79      4.80 o 
  -5   6   2      298.56      314.62     21.14 o 
  -4   6   2      889.77      924.17     24.50 o 
  -3   6   2      196.55      196.70      9.75 o 
  -2   6   2       60.04       61.66      6.75 o 
  -1   6   2       87.34       86.78     12.28 o 
   0   6   2      128.31      139.32     16.32 o 
   1   6   2       40.75       39.70      4.89 o 
   2   6   2      154.22      163.11      9.33 o 
   3   6   2      175.89      173.14     10.32 o 
   4   6   2       27.21       30.64      5.84 o 
   5   6   2      388.37      386.46     19.32 o 
   6   6   2      128.41      139.35     16.70 o 
   7   6   2        2.89        5.02      5.61 o 
   8   6   2       58.43       61.33      8.99 o 
   9   6   2       56.86       54.98      9.06 o 
  10   6   2      149.65      119.04     23.98 o 
  11   6   2       87.76       82.74     17.27 o 
 -11   7   2       60.17       66.22     16.36 o 
 -10   7   2       24.39       31.17     10.82 o 
  -9   7   2        9.59       14.20      5.62 o 
  -8   7   2       85.82       92.52     21.14 o 
  -7   7   2       28.27       33.42      8.73 o 
  -6   7   2        2.75       14.38      4.28 o 
  -5   7   2       52.71       44.23      9.55 o 
  -4   7   2       68.99       65.46      8.25 o 
  -3   7   2       18.13       16.17      6.91 o 
  -2   7   2      182.64      205.78     16.73 o 
  -1   7   2       21.87       27.85      5.68 o 
   0   7   2      220.68      234.92     10.96 o 
   1   7   2      177.95      161.82     14.01 o 
   2   7   2      212.11      196.85     12.84 o 
   3   7   2      133.71      127.33      5.88 o 
   4   7   2      294.46      298.82     24.40 o 
   5   7   2      899.19      896.44     31.11 o 
   6   7   2      200.57      185.87     28.44 o 
   7   7   2       19.32       20.40      6.54 o 
   8   7   2       23.49       27.95      9.34 o 
   9   7   2       82.72       75.68     15.20 o 
  10   7   2       53.43       71.07     14.53 o 
 -10   8   2       58.09       69.07     19.67 o 
  -9   8   2        2.35       12.22     10.52 o 
  -8   8   2        2.50        6.91     12.64 o 
  -7   8   2      114.59      102.46     19.31 o 
  -6   8   2       23.42       23.78      5.87 o 
  -5   8   2       83.65       83.22     15.49 o 
  -4   8   2       85.90      101.85     15.90 o 
  -3   8   2      261.73      281.59     20.52 o 
  -2   8   2      106.54      111.48     14.43 o 
  -1   8   2       60.75       73.66     10.96 o 
   0   8   2      440.34      473.71     13.34 o 
   1   8   2       66.21       61.15      8.86 o 
   2   8   2       93.77      105.30     14.68 o 
   3   8   2       41.14       46.68      9.51 o 
   4   8   2       16.49       19.13      5.77 o 
   5   8   2       10.04        6.49      5.73 o 
   6   8   2        7.62       12.43      6.50 o 
   7   8   2       38.86       41.66     13.70 o 
   8   8   2        8.57       20.62     13.74 o 
   9   8   2       41.68       33.82      8.03 o 
  -9   9   2       78.44       85.54     46.40 o 
  -8   9   2        5.32        4.53      6.32 o 
  -7   9   2        7.97       16.11      6.99 o 
  -6   9   2        9.08        6.74      5.11 o 
  -5   9   2       22.91       28.52      8.12 o 
  -4   9   2       29.94       33.58      9.26 o 
  -3   9   2        3.79        6.55      4.02 o 
  -2   9   2      315.27      347.78     17.77 o 
  -1   9   2      394.72      360.58     17.41 o 
   0   9   2       45.79       41.23      6.77 o 
   1   9   2      125.22      140.88     17.83 o 
   2   9   2       15.24       19.93      6.12 o 
   3   9   2        6.40       16.34      4.18 o 
   4   9   2       17.60       12.44      5.29 o 
   5   9   2        2.22       10.94      4.66 o 
   6   9   2        7.56       20.60      6.47 o 
   7   9   2        4.01       16.58      5.35 o 
   8   9   2       95.53       85.42     21.32 o 
  -7  10   2       24.16       32.53     11.98 o 
  -6  10   2       14.74       28.01     11.88 o 
  -5  10   2        1.98        7.50      5.56 o 
  -4  10   2       16.76       18.30      7.40 o 
  -3  10   2       36.88       33.91     13.99 o 
  -2  10   2       16.14       13.13      8.60 o 
  -1  10   2       43.76       38.98     11.76 o 
   0  10   2        8.74        6.73      3.84 o 
   1  10   2       14.95       16.10      8.06 o 
   2  10   2       65.27       81.23     17.41 o 
   3  10   2       18.35       28.87      7.64 o 
   4  10   2      118.28      115.31     22.59 o 
   5  10   2       38.07       30.26      7.11 o 
   6  10   2       29.71       23.88     11.14 o 
  -4  11   2       16.90       24.90     10.47 o 
  -3  11   2       89.37       75.33     26.33 o 
  -2  11   2      122.39       83.48     33.39 o 
  -1  11   2       52.97       45.14     32.42 o 
   0  11   2        3.06        1.24      9.84 o 
   1  11   2       27.78       20.39      9.96 o 
   2  11   2      118.58       80.77     33.41 o 
   3  11   2      110.31      105.50     25.79 o 
 -14   0   3       24.15       38.13     12.24 o 
 -13   0   3       50.89       56.76     12.83 o 
 -12   0   3        1.56        5.43      5.96 o 
 -11   0   3      103.92      117.18     18.63 o 
 -10   0   3        0.12        7.50      4.18 o 
  -9   0   3       25.27       28.11      5.92 o 
  -8   0   3        7.09        4.28      8.84 o 
  -7   0   3      139.45      143.31     12.21 o 
  -6   0   3     1834.43     1825.28     27.86 o 
  -5   0   3      464.74      479.95     10.33 o 
  -4   0   3     1289.46     1289.22     12.41 o 
  -3   0   3      900.47      878.57      8.74 o 
  -2   0   3     5404.80     5411.77     93.01 o 
  -1   0   3     1472.97     1443.24     13.33 o 
   0   0   3      854.01      740.33      6.79 o 
   1   0   3       19.43       21.93      2.84 o 
   2   0   3       35.21       43.12      4.58 o 
   3   0   3     1666.65     1624.25     32.03 o 
   4   0   3       11.14       17.75      2.63 o 
   5   0   3      514.74      567.90     14.95 o 
   6   0   3      328.85      321.76     12.53 o 
   7   0   3       15.41       20.58      4.43 o 
   8   0   3      188.51      167.73     21.85 o 
   9   0   3       50.57       55.95      8.84 o 
  10   0   3        1.77       -2.02      4.35 o 
  11   0   3      152.89      121.70     25.83 o 
  12   0   3       23.89       15.67      7.09 o 
  13   0   3       38.45       26.95     11.30 o 
 -14   1   3       48.07       40.65      9.25 o 
 -13   1   3       12.75       15.65      4.07 o 
 -12   1   3        0.30        9.95      2.97 o 
 -11   1   3      250.54      248.74     14.89 o 
 -10   1   3      208.63      210.21     19.91 o 
  -9   1   3       92.48       94.24      8.61 o 
  -8   1   3       39.66       51.55      6.37 o 
  -7   1   3      288.47      300.92      8.35 o 
  -6   1   3     1699.26     1750.80     43.34 o 
  -5   1   3     1016.50     1053.13     14.15 o 
  -4   1   3      422.32      415.30      8.65 o 
  -3   1   3     1867.64     1746.44     18.62 o 
  -2   1   3    20087.69    18485.28    258.08 o 
  -1   1   3     4864.50     4596.67     40.90 o 
   0   1   3     4414.79     4123.97     36.11 o 
   1   1   3      136.61      135.65      2.58 o 
   2   1   3      639.78      608.61      7.30 o 
   3   1   3      435.32      443.73      6.80 o 
   4   1   3       33.49       39.05      3.24 o 
   5   1   3        9.76       10.31      2.28 o 
   6   1   3       20.98       21.18      2.53 o 
   7   1   3      111.17       79.05     28.05 o 
   8   1   3      246.31      239.28     11.34 o 
   9   1   3      224.97      225.16     10.62 o 
  10   1   3      213.41      210.70     15.87 o 
  11   1   3       18.66       21.78      4.43 o 
  12   1   3       24.84       29.59      5.34 o 
  13   1   3       25.42       22.58      4.42 o 
 -14   2   3        2.67        7.91      3.85 o 
 -13   2   3        8.36        9.50      3.40 o 
 -12   2   3       47.30       49.40      8.46 o 
 -11   2   3      118.25      105.97     12.43 o 
 -10   2   3      324.66      327.41     19.72 o 
  -9   2   3      467.07      463.12     13.26 o 
  -8   2   3       28.71       31.12      3.28 o 
  -7   2   3      310.67      293.75      6.32 o 
  -6   2   3      111.15      123.17      7.15 o 
  -5   2   3      139.65      142.85      5.75 o 
  -4   2   3      783.66      805.02     12.21 o 
  -3   2   3     1024.62      992.21     13.29 o 
  -2   2   3      990.57      923.83      8.34 o 
  -1   2   3     5913.37     5748.96     51.52 o 
   0   2   3     1111.30     1029.42     11.92 o 
   1   2   3      260.29      223.79      3.21 o 
   2   2   3      240.12      221.77      3.99 o 
   3   2   3      674.75      714.16     10.59 o 
   4   2   3      174.09      196.50      5.98 o 
   5   2   3      346.00      369.69      7.37 o 
   6   2   3      377.87      390.38      9.56 o 
   7   2   3      168.28      148.31     17.94 o 
   8   2   3       84.99      112.31      7.63 o 
   9   2   3      342.45      359.03      9.76 o 
  10   2   3       11.32       11.46      2.99 o 
  11   2   3        7.68       14.61      2.75 o 
  12   2   3       60.78       47.40      7.82 o 
  13   2   3        8.87       12.28      4.17 o 
 -14   3   3       20.92       17.52      6.39 o 
 -13   3   3       13.22       26.70      6.42 o 
 -12   3   3      112.98      104.32     18.16 o 
 -11   3   3        6.71        9.09      4.12 o 
 -10   3   3       12.50       18.52      3.60 o 
  -9   3   3      214.93      211.61      6.60 o 
  -8   3   3      553.81      544.04     17.28 o 
  -7   3   3      264.65      250.27      9.63 o 
  -6   3   3      101.45      112.11      9.33 o 
  -5   3   3      272.51      287.85      7.92 o 
  -4   3   3     1797.55     1916.79     27.89 o 
  -3   3   3     2430.17     2463.27     67.38 o 
  -2   3   3     1883.56     1760.96     24.59 o 
  -1   3   3     1037.35      916.32     13.65 o 
   0   3   3     1028.72      983.36     13.06 o 
   1   3   3      479.20      471.84      8.74 o 
   2   3   3      544.04      524.91      9.35 o 
   3   3   3     1430.40     1448.23     18.89 o 
   4   3   3      644.98      719.56     11.88 o 
   5   3   3      600.59      584.19     12.54 o 
   6   3   3       60.31       53.31      5.59 o 
   7   3   3       15.16       15.18      2.59 o 
   8   3   3      204.65      217.00      7.90 o 
   9   3   3       56.45       55.02      6.61 o 
  10   3   3       19.86       16.28      4.84 o 
  11   3   3       13.35       12.11      4.50 o 
  12   3   3       60.11       55.20     10.32 o 
 -13   4   3      103.58       77.94     23.10 o 
 -12   4   3      145.95      136.50     21.75 o 
 -11   4   3       18.15       11.45      8.41 o 
 -10   4   3      374.38      369.38     14.53 o 
  -9   4   3      124.09      102.04     12.54 o 
  -8   4   3      346.16      359.75     10.03 o 
  -7   4   3      211.03      220.88      9.95 o 
  -6   4   3      408.33      449.31     15.55 o 
  -5   4   3       22.23       23.30      3.18 o 
  -4   4   3       27.35       38.25      4.46 o 
  -3   4   3     1270.79     1324.96     22.89 o 
  -2   4   3      172.27      156.92     11.61 o 
  -1   4   3      728.47      746.48     11.28 o 
   0   4   3      262.16      248.18      8.15 o 
   1   4   3      106.92      125.80      7.47 o 
   2   4   3       40.54       44.60      4.09 o 
   3   4   3      387.13      415.41      7.79 o 
   4   4   3      207.26      215.69      5.21 o 
   5   4   3      671.02      741.27     26.68 o 
   6   4   3      102.50      106.99     12.01 o 
   7   4   3      138.26      141.94     17.45 o 
   8   4   3      149.78      151.33     14.80 o 
   9   4   3      238.89      263.25     28.12 o 
  10   4   3       48.74       42.03      7.89 o 
  11   4   3       21.46       21.75      5.77 o 
  12   4   3       21.94       31.76      7.62 o 
 -13   5   3       30.81       18.87      9.12 o 
 -12   5   3       46.74       42.16     10.19 o 
 -11   5   3       42.04       51.16     11.05 o 
 -10   5   3      120.47      114.78     17.50 o 
  -9   5   3      180.51      171.96     20.06 o 
  -8   5   3       74.36       65.68     10.91 o 
  -7   5   3      117.48      133.70      9.22 o 
  -6   5   3      101.57      120.98      6.36 o 
  -5   5   3      171.21      173.65      8.01 o 
  -4   5   3      268.94      267.02      8.12 o 
  -3   5   3      400.09      371.73      9.73 o 
  -2   5   3      257.91      283.32     16.93 o 
  -1   5   3      180.12      171.03     11.50 o 
   0   5   3      379.24      404.87     12.17 o 
   1   5   3      178.57      181.84     10.08 o 
   2   5   3     1100.90     1090.83     17.12 o 
   3   5   3     1479.38     1523.07     14.73 o 
   4   5   3      147.70      147.67     17.45 o 
   5   5   3      314.55      297.94     17.01 o 
   6   5   3       37.09       43.69      6.18 o 
   7   5   3      306.11      325.30     16.76 o 
   8   5   3      137.29      156.44     17.36 o 
   9   5   3       30.30       31.59      5.86 o 
  10   5   3        4.66        7.95      3.98 o 
  11   5   3        4.04       11.66      3.87 o 
 -12   6   3       10.94       16.40      7.77 o 
 -11   6   3       19.63       18.81      6.16 o 
 -10   6   3       25.14       22.23      6.46 o 
  -9   6   3        9.94       16.28      5.25 o 
  -8   6   3       30.64       27.67     12.44 o 
  -7   6   3        2.40        8.32      4.77 o 
  -6   6   3        7.92       13.64      3.48 o 
  -5   6   3       39.76       37.53      5.94 o 
  -4   6   3      571.72      558.40     17.86 o 
  -3   6   3      111.38       99.77     13.30 o 
  -2   6   3       70.96       33.68     22.58 o 
  -1   6   3       53.73       54.06      7.72 o 
   0   6   3       16.45       19.68      4.78 o 
   1   6   3       13.85       12.98      2.65 o 
   2   6   3       21.35       25.87      4.27 o 
   3   6   3      118.94      114.67      6.90 o 
   4   6   3      100.65      112.93     14.74 o 
   5   6   3      174.81      207.36     24.94 o 
   6   6   3       60.77       79.19     11.16 o 
   7   6   3       25.36       28.44      7.60 o 
   8   6   3       93.68      104.82     18.45 o 
   9   6   3      319.37      334.97     17.35 o 
  10   6   3      346.40      407.02     22.02 o 
  11   6   3        9.58       10.74      4.34 o 
 -11   7   3       22.08       20.74      9.34 o 
 -10   7   3       53.82       64.70     16.56 o 
  -9   7   3       30.30       35.54      9.75 o 
  -8   7   3       51.50       60.02     14.28 o 
  -7   7   3      135.15      118.88     22.85 o 
  -6   7   3      310.54      299.63     25.25 o 
  -5   7   3      599.39      606.62     15.57 o 
  -4   7   3      361.40      357.18     15.96 o 
  -3   7   3       92.27       80.18     12.55 o 
  -2   7   3      228.68      234.33     14.36 o 
  -1   7   3      865.26      849.28     26.01 o 
   0   7   3      268.63      248.54     13.20 o 
   1   7   3      468.60      431.71     17.99 o 
   2   7   3        5.35        6.16      2.88 o 
   3   7   3       45.33       36.24      6.73 o 
   4   7   3      282.58      279.29     19.34 o 
   5   7   3      195.20      215.64     19.46 o 
   6   7   3      271.49      289.21     40.14 o 
   7   7   3       22.51       34.41      6.89 o 
   8   7   3       63.56       57.38     11.38 o 
   9   7   3       65.22       69.19     14.55 o 
  10   7   3       81.45       70.48     15.23 o 
 -10   8   3        1.93        8.37      7.32 o 
  -9   8   3       13.81       35.70     13.15 o 
  -8   8   3        3.34       11.67      5.28 o 
  -7   8   3      160.50      152.53     12.97 o 
  -6   8   3       43.40       37.89      9.84 o 
  -5   8   3        3.23        2.61      5.27 o 
  -4   8   3       50.75       45.65     12.27 o 
  -3   8   3      269.38      285.75     20.92 o 
  -2   8   3      158.61      156.95     14.44 o 
  -1   8   3      421.12      442.58     12.47 o 
   0   8   3      227.24      230.15     22.88 o 
   1   8   3       50.00       46.62      9.17 o 
   2   8   3       63.68       53.13      9.25 o 
   3   8   3       79.82      100.78     14.66 o 
   4   8   3      321.87      304.59     23.78 o 
   5   8   3      210.54      214.53     32.21 o 
   6   8   3        7.49       17.05      5.75 o 
   7   8   3        9.41        5.82      8.57 o 
   8   8   3       85.01       73.29     22.42 o 
   9   8   3       34.14       32.44      9.00 o 
  -9   9   3        0.38        8.07      7.19 o 
  -8   9   3       30.43       29.22     14.38 o 
  -7   9   3       38.89       46.19     18.60 o 
  -6   9   3        9.31       16.96      5.23 o 
  -5   9   3       70.53       85.30     16.99 o 
  -4   9   3        7.48       25.31      9.09 o 
  -3   9   3      255.77      242.96     55.34 o 
  -2   9   3      172.96      162.51     31.26 o 
  -1   9   3       59.99       42.32      8.14 o 
   0   9   3       43.62       52.27     10.09 o 
   1   9   3       23.42       25.27      6.88 o 
   2   9   3       78.46       67.79     15.80 o 
   3   9   3        9.83       14.85      5.72 o 
   4   9   3      141.83      127.80     24.10 o 
   5   9   3       21.71       35.17      8.16 o 
   6   9   3       45.60       43.50     11.07 o 
   7   9   3       18.04        7.84      5.68 o 
  -7  10   3       69.71       65.35     25.74 o 
  -6  10   3        5.33       20.84     10.63 o 
  -5  10   3       18.87       20.24     13.92 o 
  -4  10   3       24.34       28.49      9.93 o 
  -3  10   3       24.26       33.55     14.33 o 
  -2  10   3       44.07       41.24     11.29 o 
  -1  10   3       14.58       20.78      7.76 o 
   0  10   3       28.34       24.06     10.10 o 
   1  10   3       12.47       14.07      9.17 o 
   2  10   3       78.91       70.54     15.81 o 
   3  10   3      169.29      162.93     46.74 o 
   4  10   3       64.62       63.63     15.38 o 
   5  10   3       53.63       49.46     13.19 o 
   6  10   3       40.31       63.23     19.56 o 
  -4  11   3       13.83       15.54     15.79 o 
  -3  11   3       11.55       13.23      9.96 o 
  -2  11   3       37.70       27.49     19.56 o 
  -1  11   3        3.23       10.91     11.84 o 
   0  11   3        1.94        5.52      7.20 o 
   1  11   3       16.70       10.28      5.08 o 
   2  11   3      137.00       94.91     33.79 o 
   3  11   3      139.65       94.89     52.14 o 
 -14   0   4        0.86        3.68      4.72 o 
 -13   0   4        4.26        9.12      4.68 o 
 -12   0   4       44.47       39.65      7.86 o 
 -11   0   4      214.82      195.17     27.70 o 
 -10   0   4       10.90       14.22      8.35 o 
  -9   0   4      119.41      132.13     15.57 o 
  -8   0   4        0.41        6.71      4.48 o 
  -7   0   4       18.93       16.90      5.72 o 
  -6   0   4        1.18        3.41      3.39 o 
  -5   0   4     1768.72     1761.88     31.71 o 
  -4   0   4      349.67      346.90      8.13 o 
  -3   0   4        1.38        3.69      1.54 o 
  -2   0   4     1654.48     1613.67     16.87 o 
  -1   0   4      401.70      389.33      7.34 o 
   0   0   4      104.35      110.48      2.40 o 
   1   0   4      202.69      187.87      4.94 o 
   2   0   4      296.13      274.07     11.31 o 
   3   0   4      268.40      247.75      7.50 o 
   4   0   4       82.88       95.22      8.02 o 
   5   0   4        2.09        2.57      3.21 o 
   6   0   4       14.35       17.87      5.44 o 
   7   0   4       36.89       54.81     11.50 o 
   8   0   4      416.15      416.86     18.24 o 
   9   0   4      330.63      352.37     15.57 o 
  10   0   4       55.23       50.08     13.08 o 
  11   0   4      134.70      120.74     28.57 o 
  12   0   4        5.39       11.91      5.74 o 
  13   0   4        0.61        5.08      4.27 o 
 -14   1   4       37.75       25.25      6.07 o 
 -13   1   4        4.70        5.53      2.84 o 
 -12   1   4        1.23       10.77      3.37 o 
 -11   1   4      418.87      408.64     14.62 o 
 -10   1   4      968.49      976.55     22.84 o 
  -9   1   4      213.33      221.28     11.35 o 
  -8   1   4      288.13      302.03     16.73 o 
  -7   1   4       10.06       10.20      2.13 o 
  -6   1   4       90.31      105.24      7.63 o 
  -5   1   4     1475.13     1503.25     19.21 o 
  -4   1   4      665.60      661.56      9.22 o 
  -3   1   4      235.78      241.42      4.54 o 
  -2   1   4     3238.51     3122.57     40.36 o 
  -1   1   4     9716.88     9244.53    105.02 o 
   0   1   4     2543.38     2427.36     22.21 o 
   1   1   4     2773.47     2652.86     14.77 o 
   2   1   4      545.62      516.71      7.12 o 
   3   1   4      619.10      597.89      8.92 o 
   4   1   4     1391.74     1592.37     23.89 o 
   5   1   4      306.27      322.21      9.25 o 
   6   1   4      520.41      534.72     13.98 o 
   7   1   4      346.49      345.93     12.53 o 
   8   1   4      139.68      140.21     13.84 o 
   9   1   4      166.17      197.39     11.34 o 
  10   1   4       80.33       96.87     12.46 o 
  11   1   4       43.19       30.71      5.82 o 
  12   1   4       13.44       15.02      3.94 o 
 -14   2   4       40.00       38.09      9.11 o 
 -13   2   4       10.40        8.53      4.61 o 
 -12   2   4       73.95       71.87      9.71 o 
 -11   2   4       95.70       90.27     13.15 o 
 -10   2   4      441.31      444.69     14.04 o 
  -9   2   4       46.88       48.08      5.56 o 
  -8   2   4       42.17       43.02      4.54 o 
  -7   2   4      246.45      255.49      8.07 o 
  -6   2   4      759.29      799.76     12.96 o 
  -5   2   4      514.69      534.32     13.53 o 
  -4   2   4      109.38       97.33      3.97 o 
  -3   2   4      143.30      160.80      5.82 o 
  -2   2   4      222.58      228.00      3.76 o 
  -1   2   4      370.70      328.11      4.28 o 
   0   2   4     1042.57     1028.86      9.38 o 
   1   2   4      594.83      581.73      7.94 o 
   2   2   4      965.46      971.37     12.60 o 
   3   2   4      510.97      551.79      7.90 o 
   4   2   4      444.56      447.14      7.38 o 
   5   2   4       57.19       70.71      6.65 o 
   6   2   4      107.77      106.19      8.19 o 
   7   2   4      548.33      563.80     14.02 o 
   8   2   4      199.46      188.21     15.48 o 
   9   2   4      260.97      250.03     12.29 o 
  10   2   4       19.60       13.54      3.58 o 
  11   2   4      167.53      167.70     25.06 o 
  12   2   4       99.99       85.32     18.27 o 
 -14   3   4        6.22        8.31      4.14 o 
 -13   3   4       52.55       32.54      8.68 o 
 -12   3   4       41.66       47.41      9.33 o 
 -11   3   4        9.57       16.00      4.35 o 
 -10   3   4      235.17      210.60      7.26 o 
  -9   3   4       70.03       68.66      8.21 o 
  -8   3   4      224.59      223.36     11.45 o 
  -7   3   4       21.76       21.13      2.59 o 
  -6   3   4       94.53       86.27     10.64 o 
  -5   3   4      735.64      786.38     15.04 o 
  -4   3   4     1188.21     1185.52     18.17 o 
  -3   3   4     3872.14     4123.01     79.78 o 
  -2   3   4      671.16      661.31     11.03 o 
  -1   3   4     1160.26     1190.27     16.42 o 
   0   3   4      325.18      317.51      5.61 o 
   1   3   4      558.71      580.51      8.80 o 
   2   3   4     2507.81     2532.70     18.75 o 
   3   3   4      127.53      137.46      8.53 o 
   4   3   4       88.76       86.64      7.55 o 
   5   3   4      153.11      152.07      5.37 o 
   6   3   4      299.31      287.67     11.83 o 
   7   3   4      311.07      314.03      9.43 o 
   8   3   4      302.09      286.80     13.13 o 
   9   3   4       84.96       86.21     10.41 o 
  10   3   4       61.04       69.01     10.46 o 
  11   3   4       13.42       21.92      5.84 o 
  12   3   4       66.07       64.15     15.31 o 
 -13   4   4       12.24       19.93      7.45 o 
 -12   4   4        3.36       10.85      7.81 o 
 -11   4   4        2.28        7.13      5.99 o 
 -10   4   4      519.70      557.40     13.43 o 
  -9   4   4      417.16      305.01     60.54 o 
  -8   4   4      136.80      128.44      6.45 o 
  -7   4   4      143.77      133.04      9.84 o 
  -6   4   4      187.54      182.52     10.42 o 
  -5   4   4     1351.79     1387.84     24.73 o 
  -4   4   4     1102.05     1119.71     40.08 o 
  -3   4   4      999.35     1020.64     17.72 o 
  -2   4   4      124.26      130.49      9.96 o 
  -1   4   4      141.51      155.19      6.93 o 
   0   4   4      321.83      351.23      7.48 o 
   1   4   4       53.22       55.29      4.67 o 
   2   4   4       20.68       21.89      2.28 o 
   3   4   4      626.15      608.58     12.07 o 
   4   4   4      125.35      116.53      5.45 o 
   5   4   4      330.71      317.86     13.61 o 
   6   4   4       51.44       50.91      3.24 o 
   7   4   4        0.01        0.74      2.57 o 
   8   4   4      689.65      699.83     35.02 o 
   9   4   4      113.40      110.99     14.36 o 
  10   4   4       29.53       36.31      7.80 o 
  11   4   4       26.18       30.22      8.63 o 
  12   4   4        3.03       13.05      3.71 o 
 -13   5   4       28.37       35.44     14.19 o 
 -12   5   4       33.86       29.72      8.74 o 
 -11   5   4       42.14       58.97     11.05 o 
 -10   5   4        1.05       11.77      6.69 o 
  -9   5   4      146.83      130.65     17.53 o 
  -8   5   4      127.93      115.78     17.29 o 
  -7   5   4       31.34       30.74      4.04 o 
  -6   5   4      130.40      127.53      4.14 o 
  -5   5   4      144.71      137.75      8.09 o 
  -4   5   4      817.41      819.64     15.57 o 
  -3   5   4      338.26      313.41     15.99 o 
  -2   5   4       49.00       38.05      5.14 o 
  -1   5   4      837.23      815.48     24.60 o 
   0   5   4       35.83       30.01      3.76 o 
   1   5   4       64.65       64.88      6.83 o 
   2   5   4      502.93      522.41      9.93 o 
   3   5   4      100.03       95.38      8.16 o 
   4   5   4       26.57       30.59      2.99 o 
   5   5   4      216.46      208.73     16.20 o 
   6   5   4      179.95      193.04     21.63 o 
   7   5   4       49.09       49.58      6.63 o 
   8   5   4       81.39       94.33     14.32 o 
   9   5   4       74.29      102.47     16.24 o 
  10   5   4       22.97       18.85      4.61 o 
  11   5   4       28.14       31.15      8.06 o 
 -12   6   4       44.51       43.78     11.72 o 
 -11   6   4       16.76       28.70      6.78 o 
 -10   6   4       46.75       51.01      9.45 o 
  -9   6   4        9.91       19.42     10.93 o 
  -8   6   4       36.49       32.86      8.13 o 
  -7   6   4       37.51       39.39     10.82 o 
  -6   6   4      179.59      187.25      6.46 o 
  -5   6   4       62.14       55.50      6.78 o 
  -4   6   4       37.17       40.84      6.14 o 
  -3   6   4      112.48       91.93     12.92 o 
  -2   6   4       23.22       25.26      4.15 o 
  -1   6   4      269.00      263.65     13.07 o 
   0   6   4      113.88      154.10     18.87 o 
   1   6   4       29.08       26.89      5.61 o 
   2   6   4       75.05       77.38      4.65 o 
   3   6   4      207.32      204.29      7.40 o 
   4   6   4      362.13      388.70     17.11 o 
   5   6   4        1.12        6.97      4.34 o 
   6   6   4      252.15      232.23     15.57 o 
   7   6   4      124.25      120.51     21.01 o 
   8   6   4       47.81       55.09      8.69 o 
   9   6   4       61.52       57.61     12.23 o 
  10   6   4       98.75       69.74     16.51 o 
 -11   7   4       27.50       22.64      8.28 o 
 -10   7   4       26.14       27.07      7.44 o 
  -9   7   4       18.37        6.95     21.74 o 
  -8   7   4       96.68       35.71     54.43 o 
  -7   7   4       33.15       37.76      8.84 o 
  -6   7   4        9.91       11.20      4.94 o 
  -5   7   4      212.90      202.85     12.98 o 
  -4   7   4      303.31      288.22     16.42 o 
  -3   7   4       41.34       54.03     10.48 o 
  -2   7   4      172.52      184.70     26.47 o 
  -1   7   4      106.12       90.70     14.12 o 
   0   7   4      416.51      380.96     13.31 o 
   1   7   4      390.07      404.92     15.02 o 
   2   7   4       69.39       72.16      5.05 o 
   3   7   4      129.96      106.84      7.49 o 
   4   7   4        3.09       11.04      7.13 o 
   5   7   4      178.60      155.61     20.21 o 
   6   7   4      203.12      242.07     33.43 o 
   7   7   4       44.86       31.39      8.74 o 
   8   7   4        9.93       15.04      4.49 o 
   9   7   4      111.67       91.85     21.88 o 
  10   7   4       47.52       45.08     17.97 o 
 -10   8   4       62.11       70.79     26.91 o 
  -9   8   4       10.83       16.90      6.61 o 
  -8   8   4       43.99       62.24     14.76 o 
  -7   8   4       89.08       97.96     29.15 o 
  -6   8   4       61.32       75.73     12.59 o 
  -5   8   4      371.54      365.14     12.90 o 
  -4   8   4       19.60       16.00      7.14 o 
  -3   8   4       13.65        6.80      4.19 o 
  -2   8   4       36.64       34.69      7.73 o 
  -1   8   4      221.89      212.57     32.31 o 
   0   8   4       98.05       88.69     11.35 o 
   1   8   4       79.17       85.50     11.94 o 
   2   8   4       63.54       65.86      4.97 o 
   3   8   4      110.78      111.11     16.54 o 
   4   8   4       50.48       60.62     10.66 o 
   5   8   4        1.53        7.12      4.73 o 
   6   8   4       34.96       28.28     11.08 o 
   7   8   4       16.06       18.09      6.76 o 
   8   8   4       38.87       40.91     12.68 o 
  -9   9   4       89.09       81.82     24.27 o 
  -8   9   4       14.97       20.53      8.83 o 
  -7   9   4       27.71       34.64      9.64 o 
  -6   9   4       26.41       21.72      8.83 o 
  -5   9   4       85.52       72.66     15.06 o 
  -4   9   4       13.14       22.97      7.95 o 
  -3   9   4       74.91       57.60     18.54 o 
  -2   9   4      317.22      304.66     15.58 o 
  -1   9   4      118.86      125.06     23.80 o 
   0   9   4       26.56       28.47      7.32 o 
   1   9   4      221.95      217.43     40.39 o 
   2   9   4      144.89      130.79     21.12 o 
   3   9   4       68.34       54.18     12.78 o 
   4   9   4       65.88       73.31     15.17 o 
   5   9   4       13.70       15.00      7.46 o 
   6   9   4       25.49       38.90      9.81 o 
   7   9   4       31.27       23.43      8.57 o 
  -7  10   4        3.17       21.27     10.20 o 
  -6  10   4        2.95        7.99      7.99 o 
  -5  10   4        0.53        9.28      6.13 o 
  -4  10   4       10.45       13.19      8.74 o 
  -3  10   4       38.83       65.00     24.97 o 
  -2  10   4       42.69       32.97     12.81 o 
  -1  10   4        4.73        6.08      5.35 o 
   0  10   4       11.94        8.15      7.04 o 
   1  10   4       50.83       49.87     13.97 o 
   2  10   4      237.42      325.11     43.37 o 
   3  10   4      156.53      145.21     34.68 o 
   4  10   4        4.32        5.52      5.15 o 
   5  10   4        7.84       10.73      6.16 o 
  -3  11   4      132.42      125.77     32.38 o 
  -2  11   4        2.09       11.19     11.14 o 
  -1  11   4       40.44       61.70     20.70 o 
   0  11   4        5.03       12.49     18.33 o 
   1  11   4        9.00       18.54      7.72 o 
   2  11   4      105.48       72.32     18.39 o 
 -14   0   5        7.14       15.81      4.59 o 
 -13   0   5       24.02       14.31     10.82 o 
 -12   0   5      117.25      117.17     21.23 o 
 -11   0   5      583.62      603.97     21.00 o 
 -10   0   5        2.37       10.36      4.04 o 
  -9   0   5       20.33       33.18      5.32 o 
  -8   0   5        3.00       10.44      5.24 o 
  -7   0   5       53.48       47.50      5.61 o 
  -6   0   5       45.22       73.85     12.52 o 
  -5   0   5      677.71      706.08     14.02 o 
  -4   0   5      208.83      200.11      6.09 o 
  -3   0   5       75.06       60.04      8.25 o 
  -2   0   5     1621.82     1540.20     42.89 o 
  -1   0   5     3351.77     3286.39     33.52 o 
   0   0   5     3000.83     2796.75     21.55 o 
   1   0   5      355.91      340.77     11.06 o 
   2   0   5     1222.80     1172.57     19.45 o 
   3   0   5        6.91        4.99      2.41 o 
   4   0   5     1033.96      980.47     26.20 o 
   5   0   5      294.31      317.02     14.14 o 
   6   0   5      700.28      697.98     27.42 o 
   7   0   5      237.24      223.09     16.61 o 
   8   0   5      364.61      348.43     21.23 o 
   9   0   5      517.14      483.05     15.90 o 
  10   0   5        8.84        7.15      4.18 o 
  11   0   5        0.53        4.95      5.55 o 
  12   0   5        7.48        9.48      8.80 o 
 -14   1   5        8.71       16.27      4.65 o 
 -13   1   5      131.52       98.63     19.77 o 
 -12   1   5      343.66      360.47     12.90 o 
 -11   1   5      103.53       98.52     10.11 o 
 -10   1   5      350.45      359.71     15.46 o 
  -9   1   5      261.06      257.39     11.96 o 
  -8   1   5      267.75      304.61     15.24 o 
  -7   1   5      105.63      130.81     10.08 o 
  -6   1   5     1020.86     1076.36     19.04 o 
  -5   1   5      527.81      528.35     11.06 o 
  -4   1   5      349.20      328.29      6.49 o 
  -3   1   5       96.62       92.82      3.16 o 
  -2   1   5     2640.25     2691.31     24.78 o 
  -1   1   5     1480.97     1400.29     16.64 o 
   0   1   5      280.26      274.13      3.47 o 
   1   1   5      574.68      581.47      8.34 o 
   2   1   5     1090.10     1083.26     15.05 o 
   3   1   5     1922.64     1948.19     24.53 o 
   4   1   5       32.73       35.86      3.95 o 
   5   1   5       59.20       65.59      6.72 o 
   6   1   5      108.55      119.79     11.30 o 
   7   1   5      171.94      190.95     12.79 o 
   8   1   5      139.65      133.71     14.99 o 
   9   1   5      209.70      213.22     12.30 o 
  10   1   5       71.03       76.37     12.14 o 
  11   1   5        2.62        8.69      3.67 o 
  12   1   5       51.60       50.34     10.82 o 
 -14   2   5       41.10       41.77     10.99 o 
 -13   2   5        9.68       13.43      5.17 o 
 -12   2   5       25.73       30.32      6.98 o 
 -11   2   5       57.70       51.23      5.64 o 
 -10   2   5      154.03      139.57     11.07 o 
  -9   2   5       11.39        8.71      1.91 o 
  -8   2   5       88.42       93.04      9.27 o 
  -7   2   5       24.17       22.87      2.92 o 
  -6   2   5      190.61      186.62      6.69 o 
  -5   2   5     1604.08     1592.68     26.62 o 
  -4   2   5     1609.41     1689.46     47.75 o 
  -3   2   5      272.18      236.64      6.88 o 
  -2   2   5      514.00      468.52      7.71 o 
  -1   2   5      424.91      414.20      6.94 o 
   0   2   5     1676.33     1703.84     22.47 o 
   1   2   5     1384.24     1436.90     17.30 o 
   2   2   5        0.90        1.92      1.26 o 
   3   2   5       31.18       34.79      3.20 o 
   4   2   5       74.14       70.67      6.30 o 
   5   2   5      108.06      101.57      7.32 o 
   6   2   5      301.68      282.64      9.89 o 
   7   2   5      281.03      267.37     11.36 o 
   8   2   5      734.03      742.02     11.73 o 
   9   2   5       33.65       42.66      6.09 o 
  10   2   5       60.25       51.73     10.25 o 
  11   2   5        4.04        7.46      2.75 o 
  12   2   5       19.39       32.01     11.36 o 
 -14   3   5        6.52        2.71      7.29 o 
 -13   3   5       29.35       23.89      7.86 o 
 -12   3   5        3.99       16.13      6.08 o 
 -11   3   5       22.41       33.82      8.58 o 
 -10   3   5      181.30      171.81      9.52 o 
  -9   3   5      295.58      278.91      9.09 o 
  -8   3   5       10.07       10.04      2.36 o 
  -7   3   5      128.36      128.57     13.54 o 
  -6   3   5       73.76       75.13      4.08 o 
  -5   3   5     1617.46     1733.21     39.67 o 
  -4   3   5        4.68        6.78      1.42 o 
  -3   3   5      406.74      400.95      9.10 o 
  -2   3   5      523.58      509.21      8.83 o 
  -1   3   5      152.34      158.31      4.80 o 
   0   3   5      856.03      860.43     13.81 o 
   1   3   5      415.05      410.32      6.13 o 
   2   3   5     1353.66     1431.86     22.56 o 
   3   3   5      284.32      295.70      7.26 o 
   4   3   5       89.58       96.89      5.21 o 
   5   3   5      473.44      491.34     13.54 o 
   6   3   5      565.26      565.39     15.96 o 
   7   3   5      596.28      607.56     19.42 o 
   8   3   5      286.22      319.39     10.00 o 
   9   3   5      110.63      109.51     15.80 o 
  10   3   5      119.02      111.65     17.64 o 
  11   3   5       59.56       47.60     10.84 o 
  12   3   5       23.93       18.97      5.63 o 
 -13   4   5        8.70       18.29      8.79 o 
 -12   4   5       51.02       43.86     13.34 o 
 -11   4   5      221.48      230.73     41.71 o 
 -10   4   5       83.34       61.40     12.57 o 
  -9   4   5      131.38      127.36     14.02 o 
  -8   4   5       49.95       53.38      6.53 o 
  -7   4   5      480.90      466.83     14.48 o 
  -6   4   5      160.49      164.85     11.02 o 
  -5   4   5      469.52      481.76     10.02 o 
  -4   4   5      546.55      514.44      9.82 o 
  -3   4   5      443.35      418.89     10.25 o 
  -2   4   5        7.09        5.54      1.73 o 
  -1   4   5       63.39       76.42      8.49 o 
   0   4   5      361.58      375.48      7.72 o 
   1   4   5      353.11      349.81      7.04 o 
   2   4   5        0.99        3.47      1.66 o 
   3   4   5      445.81      459.40      9.61 o 
   4   4   5        1.89        4.06      2.14 o 
   5   4   5       38.83       37.93      5.02 o 
   6   4   5      205.89      227.04     11.63 o 
   7   4   5      387.67      428.13     18.70 o 
   8   4   5      254.81      249.19     16.07 o 
   9   4   5       11.80       15.82      3.51 o 
  10   4   5      172.24      166.77     14.85 o 
  11   4   5       99.94       81.45     20.07 o 
 -13   5   5       47.51       40.82      9.25 o 
 -12   5   5       32.01       20.82      8.20 o 
 -11   5   5       21.34       13.24      5.60 o 
 -10   5   5      114.82      122.91     22.15 o 
  -9   5   5        5.62       15.03      5.36 o 
  -8   5   5      105.14      118.15      9.53 o 
  -7   5   5        3.27        9.05      2.37 o 
  -6   5   5      482.50      492.00     14.60 o 
  -5   5   5       39.30       34.47      5.59 o 
  -4   5   5      427.45      418.79     13.61 o 
  -3   5   5       24.09       31.00      4.26 o 
  -2   5   5       52.33       45.22      6.11 o 
  -1   5   5      223.37      206.01     10.93 o 
   0   5   5      378.89      398.05     12.88 o 
   1   5   5      214.23      217.83      9.46 o 
   2   5   5       42.89       49.62      4.88 o 
   3   5   5       85.55       84.32      6.66 o 
   4   5   5      504.96      474.73     12.86 o 
   5   5   5      620.01      619.20     16.07 o 
   6   5   5      259.00      284.75     14.36 o 
   7   5   5        1.79        5.51      7.66 o 
   8   5   5       94.39       89.79     11.52 o 
   9   5   5       31.47       41.16      6.90 o 
  10   5   5      116.33      101.04     22.37 o 
  11   5   5       92.23       78.51     19.35 o 
 -12   6   5        5.82        9.54      6.73 o 
 -11   6   5       12.05       21.89      7.01 o 
 -10   6   5      123.17      118.97     17.39 o 
  -9   6   5        9.42       16.16      6.48 o 
  -8   6   5       43.74       44.56     23.23 o 
  -7   6   5       15.56        9.63      5.28 o 
  -6   6   5      545.95      523.96     15.61 o 
  -5   6   5      250.99      233.20     14.77 o 
  -4   6   5      155.36      135.32     11.37 o 
  -3   6   5       91.72       93.50     14.99 o 
  -2   6   5      224.78      241.29     15.32 o 
  -1   6   5     1039.56     1024.93     22.13 o 
   0   6   5      737.12      754.74     24.05 o 
   1   6   5      316.06      344.18     16.50 o 
   2   6   5       99.13      107.99      7.71 o 
   3   6   5       80.54       73.45      6.05 o 
   4   6   5      138.97      128.11      6.89 o 
   5   6   5      976.77      931.66     21.78 o 
   6   6   5       83.28       99.43     14.99 o 
   7   6   5      135.21      142.95     21.69 o 
   8   6   5       44.27       42.43      9.42 o 
   9   6   5       42.50       30.17      7.72 o 
  10   6   5       22.94       24.84      9.03 o 
 -11   7   5       44.45       45.44     16.89 o 
 -10   7   5       88.82       80.70     19.23 o 
  -9   7   5        6.74       12.81      7.07 o 
  -8   7   5       25.01       44.45     12.05 o 
  -7   7   5       27.65       20.13      9.36 o 
  -6   7   5      172.49      161.93     18.35 o 
  -5   7   5       17.95       24.44      5.74 o 
  -4   7   5       13.11       15.28      3.26 o 
  -3   7   5       50.63       47.08      9.55 o 
  -2   7   5       97.58      102.50     15.05 o 
  -1   7   5       91.77       89.67     14.40 o 
   0   7   5      275.08      252.78     13.78 o 
   1   7   5      375.90      367.56     37.60 o 
   2   7   5       63.49       55.85      7.73 o 
   3   7   5      195.32      212.75     16.95 o 
   4   7   5      140.21      149.29     18.94 o 
   5   7   5       64.16       72.62     11.77 o 
   6   7   5      103.14      111.50     15.79 o 
   7   7   5      182.35      148.10     26.43 o 
   8   7   5       69.23       77.62     16.29 o 
   9   7   5       50.69       45.25     13.52 o 
 -10   8   5       19.75       30.23     13.45 o 
  -9   8   5       31.67       39.49     10.04 o 
  -8   8   5       18.60       40.25     12.69 o 
  -7   8   5        3.17       16.95      6.61 o 
  -6   8   5      117.76      143.23     28.60 o 
  -5   8   5       80.94       81.86     17.95 o 
  -4   8   5       91.11       92.98     16.92 o 
  -3   8   5        0.19        4.93      2.99 o 
  -2   8   5       29.83       40.47      8.22 o 
  -1   8   5       75.97       96.85     14.06 o 
   0   8   5      226.90      209.47     25.22 o 
   1   8   5      224.13      222.65     12.38 o 
   2   8   5       50.60       46.08     13.63 o 
   3   8   5      175.47      207.06     25.53 o 
   4   8   5       51.40       40.97     15.31 o 
   5   8   5       85.55       92.59     16.24 o 
   6   8   5       44.71       39.86     14.85 o 
   7   8   5       51.25       37.82     11.00 o 
   8   8   5       15.58       18.93     15.30 o 
  -9   9   5       14.09        4.47     12.02 o 
  -8   9   5       72.42       78.64     30.76 o 
  -7   9   5       79.79       74.76     22.02 o 
  -6   9   5      107.83       93.91     33.17 o 
  -5   9   5       23.54       37.57     14.70 o 
  -4   9   5      257.99      277.68     28.73 o 
  -3   9   5       23.55       13.09      6.16 o 
  -2   9   5       22.12       23.41      6.82 o 
  -1   9   5       24.74       24.65     10.57 o 
   0   9   5       97.77       78.76     17.06 o 
   1   9   5      238.02      192.73     43.17 o 
   2   9   5      107.78      118.77     22.85 o 
   3   9   5      230.72      244.86     20.49 o 
   4   9   5      193.30      178.26     30.49 o 
   5   9   5       28.48       34.39      9.22 o 
   6   9   5       47.54       44.43     11.22 o 
   7   9   5       11.69       10.76      5.67 o 
  -6  10   5        2.76        7.87      8.28 o 
  -5  10   5       96.98      103.89     34.62 o 
  -4  10   5       74.71       52.32     26.12 o 
  -3  10   5      150.75      104.66     41.28 o 
  -2  10   5       71.16       57.51     26.44 o 
  -1  10   5        5.53        6.09      3.77 o 
   0  10   5       35.75       37.30     11.11 o 
   1  10   5      135.63       88.97     25.28 o 
   2  10   5       12.58       13.02      7.60 o 
   3  10   5      163.93      137.33     35.52 o 
   4  10   5       72.72       67.10     23.97 o 
   5  10   5        6.96       15.74      9.37 o 
  -3  11   5       82.37       75.54     47.26 o 
  -2  11   5       54.80       70.16     23.56 o 
  -1  11   5       19.28       25.67     14.91 o 
   0  11   5       37.98       37.58     33.12 o 
   1  11   5       14.21       21.16     14.33 o 
 -14   0   6       19.71        6.99      8.21 o 
 -13   0   6       60.72       46.49     14.74 o 
 -12   0   6       51.99       51.68     12.77 o 
 -11   0   6       45.19       44.93      8.55 o 
 -10   0   6      709.63      667.50     24.57 o 
  -9   0   6       36.47       44.57      8.15 o 
  -8   0   6      140.86      134.23     27.27 o 
  -7   0   6      233.21      248.55     24.63 o 
  -6   0   6       42.38       45.33     11.60 o 
  -5   0   6      908.88      873.66     23.58 o 
  -4   0   6      176.61      169.39      6.15 o 
  -3   0   6       41.93       62.82      8.40 o 
  -2   0   6       30.12       31.51      3.66 o 
  -1   0   6     1048.60      828.05    125.78 o 
   0   0   6      147.54      156.57      4.10 o 
   1   0   6      722.62      769.95     16.99 o 
   2   0   6       11.22       14.40      3.90 o 
   3   0   6      194.23      181.45     10.36 o 
   4   0   6       34.72       37.06      4.77 o 
   5   0   6       40.78       35.87      5.96 o 
   6   0   6       81.27       76.54     12.38 o 
   7   0   6        7.62       21.17      7.29 o 
   8   0   6       58.64       70.23     11.40 o 
   9   0   6       31.96       36.61     13.14 o 
  10   0   6       23.19       19.39      8.06 o 
  11   0   6      149.85      158.03     28.22 o 
  12   0   6       35.87       19.00     16.63 o 
 -14   1   6       11.45        8.56      6.22 o 
 -13   1   6        5.21        8.92      5.13 o 
 -12   1   6      460.66      473.58     18.75 o 
 -11   1   6      122.09      111.88     15.47 o 
 -10   1   6        3.87        9.89      2.82 o 
  -9   1   6       92.81       71.08      8.02 o 
  -8   1   6      360.11      387.68     12.46 o 
  -7   1   6      274.30      304.16      8.78 o 
  -6   1   6      451.15      464.73     11.36 o 
  -5   1   6       50.12       41.20      4.43 o 
  -4   1   6      103.75      130.99      5.39 o 
  -3   1   6     2053.98     2142.69     31.52 o 
  -2   1   6      258.78      248.68      4.92 o 
  -1   1   6      759.05      733.76      9.89 o 
   0   1   6      752.15      796.97      9.71 o 
   1   1   6      630.94      633.73      9.65 o 
   2   1   6       30.07       32.96      8.27 o 
   3   1   6      230.37      230.29      6.75 o 
   4   1   6      312.70      302.12      7.57 o 
   5   1   6      669.97      671.97     12.80 o 
   6   1   6       74.08       85.77      8.19 o 
   7   1   6      194.87      178.57     12.31 o 
   8   1   6      146.34      128.06     14.64 o 
   9   1   6      191.30      193.54      9.08 o 
  10   1   6        3.60        7.00      3.64 o 
  11   1   6        8.43       24.16     13.71 o 
  12   1   6       32.51       38.74     11.18 o 
 -14   2   6      164.83      133.78     33.34 o 
 -13   2   6      122.43      102.92     22.64 o 
 -12   2   6       29.91       27.32      4.89 o 
 -11   2   6       44.49       48.52      8.42 o 
 -10   2   6      205.97      191.68     15.36 o 
  -9   2   6      191.30      188.87     10.96 o 
  -8   2   6      550.80      559.85     18.57 o 
  -7   2   6      766.60      768.58     20.76 o 
  -6   2   6       92.70      113.00     13.36 o 
  -5   2   6      165.53      172.42     15.07 o 
  -4   2   6      146.66      164.45      8.51 o 
  -3   2   6       40.49       37.59      3.72 o 
  -2   2   6     1592.84     1521.70     21.35 o 
  -1   2   6      945.70      994.70     13.20 o 
   0   2   6     2498.18     2540.70     33.44 o 
   1   2   6      305.35      323.67      7.62 o 
   2   2   6     1562.00     1697.56     19.86 o 
   3   2   6     1266.91     1281.55     25.81 o 
   4   2   6      417.50      406.19      7.39 o 
   5   2   6      313.73      314.79     13.03 o 
   6   2   6      511.26      489.58     17.71 o 
   7   2   6      484.21      454.84     13.52 o 
   8   2   6       10.98       14.11      4.11 o 
   9   2   6      100.12       99.46     13.54 o 
  10   2   6       25.11       22.41      3.88 o 
  11   2   6       33.30       25.14      8.25 o 
  12   2   6       32.61       32.95      9.26 o 
 -14   3   6       85.09       61.04     22.33 o 
 -13   3   6        0.15       15.66      5.81 o 
 -12   3   6        8.08       10.98      6.59 o 
 -11   3   6       59.09       66.17      8.77 o 
 -10   3   6      109.91      123.55     15.51 o 
  -9   3   6      186.01      159.30     11.21 o 
  -8   3   6      165.51      159.39      9.31 o 
  -7   3   6      618.17      604.83     19.24 o 
  -6   3   6      831.95      850.02     26.76 o 
  -5   3   6      100.70      104.06     11.76 o 
  -4   3   6      408.13      424.20     11.08 o 
  -3   3   6     1938.12     2141.12     50.11 o 
  -2   3   6      302.48      346.66      7.97 o 
  -1   3   6      574.46      556.76      9.42 o 
   0   3   6       11.76       18.14      2.37 o 
   1   3   6       38.86       43.99      4.23 o 
   2   3   6      128.86      137.18      7.33 o 
   3   3   6      169.77      181.43      9.72 o 
   4   3   6      188.61      191.88     10.55 o 
   5   3   6      155.96      141.40     15.62 o 
   6   3   6       46.45       35.90      4.50 o 
   7   3   6      782.69      818.81     14.22 o 
   8   3   6       69.33       66.05      9.13 o 
   9   3   6       64.81       63.39     13.68 o 
  10   3   6        6.82       12.14      5.09 o 
  11   3   6        1.26        7.03      3.33 o 
 -13   4   6       40.69       48.86     16.05 o 
 -12   4   6       20.40       20.30      8.08 o 
 -11   4   6       62.42       48.05     15.67 o 
 -10   4   6       16.69       19.08      7.26 o 
  -9   4   6        3.50        5.19      4.24 o 
  -8   4   6       88.95       78.56      7.66 o 
  -7   4   6       92.03       87.25      9.63 o 
  -6   4   6      346.65      345.57     10.04 o 
  -5   4   6       69.38       81.82      7.55 o 
  -4   4   6      703.92      751.47     19.59 o 
  -3   4   6     1049.52     1097.72     24.91 o 
  -2   4   6      221.30      243.51     13.18 o 
  -1   4   6      638.52      646.85     14.24 o 
   0   4   6      369.31      359.73      9.09 o 
   1   4   6      892.86      888.49     13.96 o 
   2   4   6       80.96       87.48      7.05 o 
   3   4   6        1.97        3.25      1.54 o 
   4   4   6        3.91        5.58      2.77 o 
   5   4   6       40.40       39.37      4.74 o 
   6   4   6       64.59       60.75      7.82 o 
   7   4   6      225.53      227.47     13.82 o 
   8   4   6      114.14      112.06     17.28 o 
   9   4   6       14.84       19.40      5.25 o 
  10   4   6        6.27        8.76      4.68 o 
  11   4   6        5.57        7.59      4.12 o 
 -13   5   6       34.64       34.91     11.58 o 
 -12   5   6       35.71       30.11      9.05 o 
 -11   5   6        0.81       10.39      4.60 o 
 -10   5   6      100.27      107.08     18.16 o 
  -9   5   6      128.78      153.99     22.81 o 
  -8   5   6      377.04      368.63     20.36 o 
  -7   5   6      142.64      137.33      9.21 o 
  -6   5   6      663.52      675.49     24.98 o 
  -5   5   6      469.01      484.42     17.32 o 
  -4   5   6      156.28      170.54     10.86 o 
  -3   5   6      161.30      128.21     16.43 o 
  -2   5   6       12.21       17.13      3.09 o 
  -1   5   6      643.03      669.86     19.42 o 
   0   5   6      121.01      122.67     12.10 o 
   1   5   6      331.02      329.60     12.10 o 
   2   5   6       62.31       69.60      6.59 o 
   3   5   6       41.82       33.33      6.65 o 
   4   5   6      154.66      141.45      6.44 o 
   5   5   6      301.76      333.70     15.31 o 
   6   5   6       55.91       47.80      7.59 o 
   7   5   6       47.14       43.02      7.32 o 
   8   5   6       70.75       78.70     13.33 o 
   9   5   6      115.07      110.34     17.29 o 
  10   5   6       18.51       21.82      4.52 o 
 -12   6   6       45.74       50.12     12.61 o 
 -11   6   6       28.95       21.28      7.77 o 
 -10   6   6       78.32       96.93     19.45 o 
  -9   6   6       84.39       95.66     18.96 o 
  -8   6   6       46.41       50.56     12.59 o 
  -7   6   6      373.57      359.75     20.95 o 
  -6   6   6      136.63      139.39     11.54 o 
  -5   6   6      295.91      304.40     11.33 o 
  -4   6   6      891.28      841.52     29.20 o 
  -3   6   6        3.27        8.02      3.29 o 
  -2   6   6      235.72      246.55     13.35 o 
  -1   6   6      117.18      112.70     20.91 o 
   0   6   6      468.91      481.74     22.95 o 
   1   6   6      472.63      471.33     15.61 o 
   2   6   6      220.07      239.88     18.08 o 
   3   6   6       53.68       67.88      7.98 o 
   4   6   6      110.11      113.10     11.19 o 
   5   6   6       14.29       24.18      7.21 o 
   6   6   6      196.44      229.11     30.06 o 
   7   6   6       13.95       20.49      6.50 o 
   8   6   6       31.51       32.81     10.03 o 
   9   6   6        7.11        3.91      8.00 o 
  10   6   6        0.94       12.09      4.86 o 
 -11   7   6        8.84       10.61      8.12 o 
 -10   7   6       45.40       53.48     12.89 o 
  -9   7   6       50.46       43.63     16.88 o 
  -8   7   6        5.23       12.77      9.73 o 
  -7   7   6        8.04       19.63      8.21 o 
  -6   7   6       35.72       18.73      9.90 o 
  -5   7   6      212.58      209.96     11.78 o 
  -4   7   6      126.98      130.85     22.04 o 
  -3   7   6       75.47       91.40     10.48 o 
  -2   7   6      415.23      393.76     15.90 o 
  -1   7   6      313.94      312.64     17.59 o 
   0   7   6       46.46       41.83      8.42 o 
   1   7   6       59.59       62.74      9.87 o 
   2   7   6       23.63       26.24      4.72 o 
   3   7   6      183.97      171.65     21.89 o 
   4   7   6       14.36       16.52      5.24 o 
   5   7   6        8.44        7.74      4.26 o 
   6   7   6       33.43       28.34      6.34 o 
   7   7   6        0.68        2.80      4.29 o 
   8   7   6       19.07       41.42     10.27 o 
   9   7   6       19.42       15.69      6.36 o 
 -10   8   6        0.49       -0.07      7.48 o 
  -9   8   6       43.47       42.71     17.79 o 
  -8   8   6       17.21       22.04      9.31 o 
  -7   8   6       48.13       64.37     18.68 o 
  -6   8   6      136.68      145.84     40.77 o 
  -5   8   6       24.81       20.26     14.54 o 
  -4   8   6        5.29       10.52      3.91 o 
  -3   8   6       34.07       42.14      8.05 o 
  -2   8   6       70.25       59.00     14.97 o 
  -1   8   6      146.83      140.24     20.76 o 
   0   8   6       69.26       80.70     13.08 o 
   1   8   6       35.37       34.29      6.74 o 
   2   8   6       88.70       98.72     13.94 o 
   3   8   6       26.13       34.97     10.73 o 
   4   8   6      162.06      162.00     27.58 o 
   5   8   6       58.56       43.00     11.31 o 
   6   8   6       22.02       25.53      8.39 o 
   7   8   6       17.50       16.68      9.41 o 
   8   8   6       36.52       26.08     16.21 o 
  -8   9   6       78.48       64.64     32.27 o 
  -7   9   6       76.48       71.92     28.10 o 
  -6   9   6       37.53       55.73     15.72 o 
  -5   9   6       10.31       18.62     10.60 o 
  -4   9   6        0.06       11.90      6.69 o 
  -3   9   6      235.60      272.04     17.64 o 
  -2   9   6       17.46       19.84      6.64 o 
  -1   9   6        7.39       11.19      5.75 o 
   0   9   6       90.68       83.25     20.78 o 
   1   9   6       59.12       57.59     10.68 o 
   2   9   6      175.72      174.43     17.67 o 
   3   9   6       45.90       68.51     13.91 o 
   4   9   6       25.15       32.24      7.90 o 
   5   9   6       11.55       16.26      6.60 o 
   6   9   6      137.13      154.77     33.89 o 
  -6  10   6       65.83       63.48     27.49 o 
  -5  10   6       29.03       26.01     14.70 o 
  -4  10   6        6.57       16.86      9.59 o 
  -3  10   6       17.56       23.95     18.21 o 
  -2  10   6       72.84       56.99     23.89 o 
  -1  10   6        4.39        7.79      7.66 o 
   0  10   6       13.80       22.19     10.90 o 
   1  10   6      180.78      142.93     29.32 o 
   2  10   6       84.61       64.31     20.00 o 
   3  10   6      107.84       97.47     20.29 o 
   4  10   6       61.87       48.21     16.88 o 
 -14   0   7        2.64        1.35      5.50 o 
 -13   0   7       39.22       18.56     13.91 o 
 -12   0   7      359.63      430.11     74.95 o 
 -11   0   7      149.73      161.79     25.89 o 
 -10   0   7      243.48      295.12     31.84 o 
  -9   0   7        2.64       11.17      5.23 o 
  -8   0   7       32.07       32.54      9.21 o 
  -7   0   7      699.34      766.41     44.11 o 
  -6   0   7       53.34       53.87      7.38 o 
  -5   0   7       75.16       94.41     12.25 o 
  -4   0   7       32.25       34.80      5.01 o 
  -3   0   7      402.44      384.00      9.41 o 
  -2   0   7      189.04      224.27      7.27 o 
  -1   0   7     1044.59     1117.49     20.23 o 
   0   0   7       48.62       60.59      6.05 o 
   1   0   7     1468.72     1474.77     36.70 o 
   2   0   7     1992.22     2075.68     42.44 o 
   3   0   7      109.71      101.60      6.70 o 
   4   0   7      270.57      246.69      8.22 o 
   5   0   7        1.62        1.29      2.31 o 
   6   0   7       68.54       63.47     10.23 o 
   7   0   7       28.31       30.48      4.88 o 
   8   0   7      193.21      198.83     13.65 o 
   9   0   7      150.05      183.94     16.82 o 
  10   0   7       11.96       18.76      8.08 o 
  11   0   7       71.47       79.39     22.20 o 
 -14   1   7        5.50        8.58      5.61 o 
 -13   1   7       52.86       43.16     10.23 o 
 -12   1   7      134.30      134.04     16.61 o 
 -11   1   7       66.96       53.11     10.69 o 
 -10   1   7       27.22       25.06      6.93 o 
  -9   1   7       54.36       47.24      9.35 o 
  -8   1   7      399.03      413.97     21.37 o 
  -7   1   7      435.63      436.46     13.71 o 
  -6   1   7        8.79       11.04      2.23 o 
  -5   1   7      959.75      943.51     22.25 o 
  -4   1   7      149.43      128.93      8.25 o 
  -3   1   7      208.93      208.20      9.25 o 
  -2   1   7      388.41      396.32      6.92 o 
  -1   1   7       19.79       22.37      2.19 o 
   0   1   7      357.41      356.54      6.01 o 
   1   1   7     1093.26     1083.30     15.81 o 
   2   1   7      115.87      130.48      6.53 o 
   3   1   7       59.52       57.54      3.95 o 
   4   1   7      439.51      442.43     12.75 o 
   5   1   7      555.13      543.03     14.39 o 
   6   1   7     1228.29     1265.46     26.52 o 
   7   1   7       58.84       59.37      6.95 o 
   8   1   7      134.75      144.12      7.31 o 
   9   1   7       56.87       46.35      6.81 o 
  10   1   7       26.78       41.11      7.99 o 
  11   1   7        4.55       14.26      4.68 o 
 -14   2   7       58.84       50.31     17.40 o 
 -13   2   7       57.34       59.39     14.32 o 
 -12   2   7      329.24      350.77     15.25 o 
 -11   2   7       17.48       18.57      5.10 o 
 -10   2   7      173.13      176.83     11.12 o 
  -9   2   7      119.58      113.47     10.40 o 
  -8   2   7      260.33      241.27     13.81 o 
  -7   2   7       70.12       77.04      7.73 o 
  -6   2   7      122.39      139.91     16.77 o 
  -5   2   7      533.19      581.78     15.53 o 
  -4   2   7      130.81      141.29      9.49 o 
  -3   2   7      247.85      268.04      9.48 o 
  -2   2   7     1321.49     1331.11     17.03 o 
  -1   2   7     1969.87     2057.97     28.05 o 
   0   2   7      435.89      460.34      6.49 o 
   1   2   7      541.68      567.44      7.73 o 
   2   2   7      128.97      154.10      9.28 o 
   3   2   7      447.08      433.30     10.08 o 
   4   2   7      960.96      913.90     24.56 o 
   5   2   7      882.24      929.77     25.81 o 
   6   2   7      291.65      283.70     10.12 o 
   7   2   7      569.77      592.17     16.49 o 
   8   2   7       37.30       47.01      6.57 o 
   9   2   7       73.50       68.61     11.36 o 
  10   2   7        0.95       10.89      3.44 o 
  11   2   7        7.60       13.99      6.75 o 
 -14   3   7        3.29        4.65      4.91 o 
 -13   3   7       47.22       41.27     10.12 o 
 -12   3   7       30.64       22.75      9.55 o 
 -11   3   7       26.61       28.62      6.22 o 
 -10   3   7       49.47       56.24      8.18 o 
  -9   3   7      243.15      244.28      9.97 o 
  -8   3   7       20.51       23.12      4.22 o 
  -7   3   7      359.77      384.17     15.74 o 
  -6   3   7      244.85      256.99     16.70 o 
  -5   3   7       21.45       22.35      3.61 o 
  -4   3   7       14.52       19.03      3.55 o 
  -3   3   7      235.99      235.36     10.88 o 
  -2   3   7       21.81       19.29      2.41 o 
  -1   3   7      182.03      164.75      8.65 o 
   0   3   7      426.18      481.28      9.23 o 
   1   3   7       69.66       65.31     12.94 o 
   2   3   7       60.51       59.84      5.54 o 
   3   3   7       82.50       84.58      6.23 o 
   4   3   7      289.65      295.68     10.51 o 
   5   3   7      320.43      274.85     16.68 o 
   6   3   7      337.92      342.10     14.43 o 
   7   3   7      425.99      424.88     16.18 o 
   8   3   7       78.71       71.23      8.65 o 
   9   3   7       33.75       20.46      5.80 o 
  10   3   7       54.29       50.85     10.56 o 
  11   3   7        6.45       15.99      7.53 o 
 -13   4   7       25.20       24.20      9.53 o 
 -12   4   7        2.77       13.39      4.98 o 
 -11   4   7      170.49      163.46     32.29 o 
 -10   4   7       40.00       31.67      7.36 o 
  -9   4   7       65.29       66.24      9.07 o 
  -8   4   7      383.17      382.30     19.37 o 
  -7   4   7      490.80      471.46     15.22 o 
  -6   4   7       53.46       44.81      8.78 o 
  -5   4   7      285.03      289.45     17.43 o 
  -4   4   7       68.85       65.21      8.16 o 
  -3   4   7      278.76      285.40     12.67 o 
  -2   4   7       10.59        9.15      3.75 o 
  -1   4   7      244.79      236.13      7.01 o 
   0   4   7       37.99       37.32      5.51 o 
   1   4   7       49.86       38.54     14.54 o 
   2   4   7      103.24      112.99      7.81 o 
   3   4   7      275.47      260.97      7.68 o 
   4   4   7      236.84      216.32     13.05 o 
   5   4   7      630.29      608.56     16.72 o 
   6   4   7      103.82      104.18     10.00 o 
   7   4   7       36.83       36.33      6.22 o 
   8   4   7        3.01        6.36      5.10 o 
   9   4   7       17.26       19.65      5.98 o 
  10   4   7       51.91       33.95      8.06 o 
 -13   5   7       17.86       15.62      7.61 o 
 -12   5   7       39.44       48.47     14.98 o 
 -11   5   7      277.13      212.79     53.80 o 
 -10   5   7       46.20       56.02     15.63 o 
  -9   5   7      132.37      152.94     26.63 o 
  -8   5   7        4.19       16.79      5.97 o 
  -7   5   7      411.04      372.79     22.65 o 
  -6   5   7        8.34       14.39      5.03 o 
  -5   5   7      256.94      266.42      6.72 o 
  -4   5   7       36.92       31.97      6.09 o 
  -3   5   7       63.66       59.03      8.98 o 
  -2   5   7       89.77       88.10     11.92 o 
  -1   5   7      139.38      146.58     19.49 o 
   0   5   7       93.70       97.58     10.91 o 
   1   5   7      401.53      427.84     13.55 o 
   2   5   7       64.08       62.56      6.69 o 
   3   5   7      128.66      115.04      6.47 o 
   4   5   7       59.77       59.86      7.06 o 
   5   5   7      458.72      432.30     14.34 o 
   6   5   7      227.66      225.21     18.92 o 
   7   5   7       62.48       74.78     15.58 o 
   8   5   7      245.30      287.44     25.96 o 
   9   5   7       15.33       20.32      9.15 o 
  10   5   7      162.96      167.95     14.02 o 
 -12   6   7       54.22       53.72     13.73 o 
 -11   6   7      139.84      125.14     29.39 o 
 -10   6   7        3.37       23.26      8.35 o 
  -9   6   7       25.65       25.10      7.50 o 
  -8   6   7      156.09      161.16     33.21 o 
  -7   6   7       86.13       65.34     14.44 o 
  -6   6   7      769.12      749.17     33.87 o 
  -5   6   7      973.71     1042.29     31.71 o 
  -4   6   7      389.81      402.63     24.93 o 
  -3   6   7      208.97      195.23     18.78 o 
  -2   6   7      550.31      561.69     22.97 o 
  -1   6   7      453.62      515.51     22.25 o 
   0   6   7      297.21      273.11     10.54 o 
   1   6   7      288.99      267.67     12.85 o 
   2   6   7       69.90       67.96      9.01 o 
   3   6   7      200.36      200.27     20.00 o 
   4   6   7      181.60      223.77     22.36 o 
   5   6   7      264.93      229.16     17.81 o 
   6   6   7       43.13       39.13      6.61 o 
   7   6   7       29.35       45.96     10.43 o 
   8   6   7      113.76      107.34     20.93 o 
   9   6   7       74.27       84.32     21.08 o 
 -11   7   7       41.27       42.74     15.63 o 
 -10   7   7        1.35       10.34      6.03 o 
  -9   7   7       21.48       19.28      7.11 o 
  -8   7   7        6.61       10.91      9.62 o 
  -7   7   7      134.41      117.26     34.75 o 
  -6   7   7      104.58      111.31     18.30 o 
  -5   7   7       94.52       84.92     13.28 o 
  -4   7   7       23.99       16.39     10.02 o 
  -3   7   7       37.30       37.19      6.41 o 
  -2   7   7       53.37       58.46      8.92 o 
  -1   7   7      711.67      719.49     18.52 o 
   0   7   7      405.57      431.23     15.79 o 
   1   7   7       59.53       59.52      8.27 o 
   2   7   7        5.30        4.35      3.04 o 
   3   7   7       58.13       72.86     12.37 o 
   4   7   7      132.10      138.99     20.95 o 
   5   7   7      227.46      234.70     32.94 o 
   6   7   7       90.07       76.32     20.40 o 
   7   7   7       12.72       25.82      9.73 o 
   8   7   7        7.59       13.01      7.23 o 
 -10   8   7        0.83       11.62      5.44 o 
  -9   8   7       65.71       52.04     20.75 o 
  -8   8   7       49.08       61.97     24.06 o 
  -7   8   7       27.89       19.53      9.59 o 
  -6   8   7       36.74       31.74      9.59 o 
  -5   8   7       28.83       48.02     15.16 o 
  -4   8   7       24.96       27.57      7.59 o 
  -3   8   7       30.38       42.94     10.88 o 
  -2   8   7        2.66        7.33      4.22 o 
  -1   8   7       51.42       59.42     14.30 o 
   0   8   7      121.06      133.61     17.15 o 
   1   8   7       72.96       75.99     13.44 o 
   2   8   7       75.06       93.23     16.45 o 
   3   8   7       10.41        9.93      6.00 o 
   4   8   7       86.42       90.15     17.91 o 
   5   8   7       99.94      109.17     26.94 o 
   6   8   7        8.21       11.72      7.95 o 
   7   8   7       24.39       20.30      9.59 o 
  -8   9   7       21.34       24.76      8.94 o 
  -7   9   7       57.67       48.95     12.75 o 
  -6   9   7       68.22       62.72     18.63 o 
  -5   9   7       12.79       10.76      9.11 o 
  -4   9   7       48.41       36.28     12.00 o 
  -3   9   7      154.08      144.25     29.90 o 
  -2   9   7       64.80       57.93     13.85 o 
  -1   9   7       36.63       43.48     11.01 o 
   0   9   7       88.39      114.91      9.50 o 
   1   9   7        4.07        4.47      6.47 o 
   2   9   7        7.16        8.09      6.41 o 
   3   9   7        1.99       12.44      6.78 o 
   4   9   7       30.71       28.56     10.85 o 
   5   9   7        0.89       13.73      8.90 o 
  -6  10   7        1.18       11.07      8.02 o 
  -5  10   7        2.47        8.48      6.36 o 
  -4  10   7       61.16       58.90     25.92 o 
  -3  10   7       10.43       11.04      8.17 o 
  -2  10   7       29.90       34.39     15.45 o 
  -1  10   7        7.17       13.49      5.87 o 
   0  10   7        9.46       47.05      9.43 o 
   1  10   7       60.23       62.82     12.92 o 
   2  10   7      111.29       87.11     24.51 o 
   3  10   7       21.08       16.82     10.22 o 
 -14   0   8       14.42       12.39     11.36 o 
 -13   0   8       14.46       28.09     10.26 o 
 -12   0   8      346.12      351.12     82.54 o 
 -11   0   8      262.98      217.80     46.91 o 
 -10   0   8       23.83       25.47     12.14 o 
  -9   0   8        5.45        5.74      3.48 o 
  -8   0   8      129.75       90.76     17.79 o 
  -7   0   8      215.32      211.34     17.33 o 
  -6   0   8      639.18      684.53     17.52 o 
  -5   0   8      159.54      126.62     12.61 o 
  -4   0   8      412.67      459.64     12.75 o 
  -3   0   8      143.97      136.51      8.99 o 
  -2   0   8      731.14      619.11    118.67 o 
  -1   0   8      274.83      310.38      9.68 o 
   0   0   8      156.19      175.34      7.32 o 
   1   0   8      211.54      234.52      7.56 o 
   2   0   8        2.50        6.61      5.71 o 
   3   0   8        9.95        8.78      2.18 o 
   4   0   8        7.30        5.91      2.34 o 
   5   0   8      802.52      835.93     33.41 o 
   6   0   8      173.97      165.05      8.89 o 
   7   0   8       72.79       56.42     10.34 o 
   8   0   8      166.58      166.11     23.73 o 
   9   0   8       18.56       23.54     18.05 o 
  10   0   8       19.00       23.67     10.20 o 
  11   0   8       28.86       34.19     19.07 o 
 -14   1   8        6.10        8.75      6.70 o 
 -13   1   8       53.80       44.12     11.33 o 
 -12   1   8        6.03        6.68      4.04 o 
 -11   1   8        4.64       17.00      4.74 o 
 -10   1   8      150.93      168.49     18.08 o 
  -9   1   8        5.63       10.18      3.97 o 
  -8   1   8       37.73       39.10      7.16 o 
  -7   1   8       29.90       30.80      3.93 o 
  -6   1   8      429.57      456.80     12.45 o 
  -5   1   8      143.25      148.85     10.74 o 
  -4   1   8      229.36      213.94      7.96 o 
  -3   1   8       91.83       99.86      6.45 o 
  -2   1   8      381.09      412.57      6.78 o 
  -1   1   8      186.55      191.23      5.63 o 
   0   1   8      415.79      417.05      7.40 o 
   1   1   8       60.94       76.18      5.38 o 
   2   1   8      505.48      504.13     11.57 o 
   3   1   8      112.58       32.94     28.55 o 
   4   1   8      174.65      160.37      8.27 o 
   5   1   8      373.97      350.09     13.23 o 
   6   1   8      117.04      114.08      6.60 o 
   7   1   8      375.00      363.29      9.42 o 
   8   1   8      113.76      112.37     15.18 o 
   9   1   8        3.77        8.52      3.99 o 
  10   1   8       60.82       66.65     23.55 o 
  11   1   8       30.79       29.01     11.52 o 
 -14   2   8       48.09       43.26     13.76 o 
 -13   2   8      176.89      156.53     27.71 o 
 -12   2   8       29.40       28.56      7.00 o 
 -11   2   8       72.14       79.91     11.22 o 
 -10   2   8      145.79      151.62     18.56 o 
  -9   2   8      308.31      317.19     19.17 o 
  -8   2   8      160.75      182.05     15.43 o 
  -7   2   8       28.89       32.55      6.03 o 
  -6   2   8       72.04       76.32      9.31 o 
  -5   2   8      476.10      457.05     21.99 o 
  -4   2   8      137.62       61.92     48.36 o 
  -3   2   8     1447.52     1556.90     35.20 o 
  -2   2   8     2981.08     3219.36     37.90 o 
  -1   2   8      420.34      436.45      7.54 o 
   0   2   8     1750.38     1868.86     23.86 o 
   1   2   8      183.89      177.95     14.15 o 
   2   2   8       43.73       39.41      5.54 o 
   3   2   8       30.87       26.62      3.45 o 
   4   2   8      159.28      133.05     16.14 o 
   5   2   8      536.38      516.69     16.09 o 
   6   2   8      323.29      318.00      9.43 o 
   7   2   8      233.29      234.80      7.74 o 
   8   2   8        5.99        8.90      3.47 o 
   9   2   8      172.76      182.15     12.69 o 
  10   2   8       19.85       21.44      7.29 o 
  11   2   8      117.59      106.23     33.20 o 
 -13   3   8      281.62      330.47     37.26 o 
 -12   3   8       45.41       40.93      8.38 o 
 -11   3   8       34.02       24.41      6.46 o 
 -10   3   8      328.91      329.53     17.43 o 
  -9   3   8       68.21       92.63     12.45 o 
  -8   3   8      345.97      384.30     17.64 o 
  -7   3   8       78.64       87.24     10.76 o 
  -6   3   8      176.80      181.68     25.19 o 
  -5   3   8       14.25       18.54      3.00 o 
  -4   3   8      589.39      596.97     17.36 o 
  -3   3   8       90.22       85.67      4.24 o 
  -2   3   8      102.43      102.09      7.64 o 
  -1   3   8        5.98        8.16      1.31 o 
   0   3   8       22.91       26.66      3.47 o 
   1   3   8       34.34       32.69      4.39 o 
   2   3   8      113.75       98.51     10.10 o 
   3   3   8      362.82      344.78     11.01 o 
   4   3   8      221.26      218.94     14.23 o 
   5   3   8      170.48      154.59     22.40 o 
   6   3   8      193.28      167.86     13.71 o 
   7   3   8      112.61      104.15      8.05 o 
   8   3   8       11.72       11.78      4.93 o 
   9   3   8       19.15       21.53      4.06 o 
  10   3   8       23.62       22.57      8.23 o 
 -13   4   8        6.97       14.32      5.16 o 
 -12   4   8       21.59       20.82      7.65 o 
 -11   4   8       23.21       28.58      6.04 o 
 -10   4   8       74.23       70.10     11.62 o 
  -9   4   8      154.59      145.65     16.76 o 
  -8   4   8       38.21       41.05      6.72 o 
  -7   4   8       68.11       61.54      7.38 o 
  -6   4   8       62.39       83.33      9.52 o 
  -5   4   8      178.60      180.40     12.74 o 
  -4   4   8      160.87      155.13      9.98 o 
  -3   4   8       61.88       74.39      6.73 o 
  -2   4   8      136.96      145.22      6.77 o 
  -1   4   8      193.17      211.70      7.03 o 
   0   4   8      237.20      244.76     10.38 o 
   1   4   8       56.41       64.77      6.67 o 
   2   4   8      148.17      172.09     12.70 o 
   3   4   8      755.85      754.15     26.02 o 
   4   4   8      731.38      690.62     17.74 o 
   5   4   8       35.49       37.46      6.70 o 
   6   4   8       27.99       27.86      5.03 o 
   7   4   8       52.16       59.02     16.26 o 
   8   4   8      131.02      104.90     21.08 o 
   9   4   8       31.36       32.81      7.77 o 
  10   4   8       19.59       26.80     11.46 o 
 -12   5   8       72.07       47.31     15.54 o 
 -11   5   8       60.86       52.20     13.54 o 
 -10   5   8       78.75       76.20     13.01 o 
  -9   5   8       40.98       39.50      6.17 o 
  -8   5   8      144.55      120.86     15.48 o 
  -7   5   8       17.06       20.44      4.35 o 
  -6   5   8       43.06       39.32      6.52 o 
  -5   5   8       83.43       82.24     14.31 o 
  -4   5   8      186.38      163.21     14.16 o 
  -3   5   8      548.77      559.48     34.08 o 
  -2   5   8      288.32      268.18     20.00 o 
  -1   5   8       24.40       31.80      4.30 o 
   0   5   8      148.23      178.96     17.51 o 
   1   5   8      107.16       87.22      9.44 o 
   2   5   8        4.38        5.52      1.84 o 
   3   5   8       98.72       86.06     11.52 o 
   4   5   8       49.50       44.38      6.42 o 
   5   5   8       85.35       72.66     11.52 o 
   6   5   8       52.08       68.71     13.38 o 
   7   5   8       91.49       93.70     17.33 o 
   8   5   8      119.80      122.27     26.69 o 
   9   5   8       62.10       45.74     11.06 o 
 -12   6   8       25.01       26.36      5.92 o 
 -11   6   8       22.29       32.48     10.00 o 
 -10   6   8       55.81       49.51     11.79 o 
  -9   6   8        9.15        6.69      4.47 o 
  -8   6   8       26.14       31.33      6.70 o 
  -7   6   8       77.68       94.61     17.57 o 
  -6   6   8      205.44      226.21     14.71 o 
  -5   6   8       90.87       78.51     13.92 o 
  -4   6   8       54.56       55.45      8.89 o 
  -3   6   8       17.61       17.33      4.60 o 
  -2   6   8      581.45      595.85     21.35 o 
  -1   6   8      893.91      928.07     29.26 o 
   0   6   8      268.79      274.78     12.51 o 
   1   6   8      452.53      473.27     15.78 o 
   2   6   8       94.76       91.49      8.33 o 
   3   6   8      507.69      458.50     21.93 o 
   4   6   8       94.39      109.54     17.07 o 
   5   6   8       19.79       17.30      5.18 o 
   6   6   8       68.45       71.96     13.54 o 
   7   6   8       96.74       68.19     21.52 o 
   8   6   8       21.35       27.67      8.94 o 
   9   6   8        1.05        6.62      4.93 o 
 -11   7   8       16.70       23.41      8.36 o 
 -10   7   8        3.70       12.53      5.59 o 
  -9   7   8       53.45       34.39     18.39 o 
  -8   7   8       31.00       36.32     13.23 o 
  -7   7   8      251.09      211.74     51.95 o 
  -6   7   8        9.89       10.82      5.58 o 
  -5   7   8       40.33       41.43      9.62 o 
  -4   7   8       24.53       23.07      9.04 o 
  -3   7   8       16.52       20.28      6.89 o 
  -2   7   8      315.03      317.22     14.18 o 
  -1   7   8      443.84      494.21     22.69 o 
   0   7   8      272.48      260.00     16.47 o 
   1   7   8       62.33       51.27      9.16 o 
   2   7   8       15.27       18.02      3.18 o 
   3   7   8        3.04        8.06      5.33 o 
   4   7   8      171.99      165.14     27.25 o 
   5   7   8       39.67       38.61      7.78 o 
   6   7   8       53.89       78.77     18.20 o 
   7   7   8       16.57       14.50      6.49 o 
   8   7   8       35.30       27.31     11.93 o 
  -9   8   8       13.81       15.75      6.91 o 
  -8   8   8       47.95       51.59     13.98 o 
  -7   8   8      188.14      174.82     36.06 o 
  -6   8   8       92.98       98.68     21.67 o 
  -5   8   8        0.46        5.09      3.91 o 
  -4   8   8      126.55      144.84     31.73 o 
  -3   8   8       22.02       27.88      6.16 o 
  -2   8   8        8.90       17.14      5.63 o 
  -1   8   8       14.45       21.49      5.57 o 
   0   8   8       66.32       80.31     11.97 o 
   1   8   8       14.05       20.79      6.73 o 
   2   8   8       48.46       49.74     10.05 o 
   3   8   8       15.72       15.85      8.58 o 
   4   8   8      132.44      143.58     34.38 o 
   5   8   8       12.58        9.52      4.23 o 
   6   8   8       11.06       26.65      7.98 o 
  -8   9   8       86.05       93.28     34.07 o 
  -7   9   8       85.31       60.74     36.59 o 
  -6   9   8       12.78       14.81      9.66 o 
  -5   9   8       30.78       28.20     11.85 o 
  -4   9   8       13.41       23.60      6.01 o 
  -3   9   8        5.46       13.31      5.98 o 
  -2   9   8       38.43       47.80     10.06 o 
  -1   9   8       34.84       29.53      6.67 o 
   0   9   8       21.43       26.91      9.31 o 
   1   9   8        8.22       15.39      5.08 o 
   2   9   8        0.52        4.85      4.75 o 
   3   9   8       47.65       52.78     13.24 o 
   4   9   8       35.16       27.16     12.38 o 
   5   9   8       18.12       23.80      7.38 o 
  -5  10   8       33.93       39.31     15.03 o 
  -4  10   8       43.34       47.74     16.32 o 
  -3  10   8      189.24      147.96     62.54 o 
  -2  10   8       49.50       29.50     13.39 o 
  -1  10   8       17.02       25.08      8.99 o 
   0  10   8       21.63       23.02     10.07 o 
   1  10   8       38.70       40.64     10.01 o 
   2  10   8       26.64       15.92      5.71 o 
 -14   0   9        8.09       11.38      5.74 o 
 -13   0   9        8.60        8.69      6.17 o 
 -12   0   9        2.65        2.94      6.02 o 
 -11   0   9        0.02        1.63      5.74 o 
 -10   0   9      138.46      122.72     23.00 o 
  -9   0   9      144.78      149.76     25.58 o 
  -8   0   9       80.95       73.68     25.45 o 
  -7   0   9       40.57       54.36      7.99 o 
  -6   0   9      418.60      430.69     17.84 o 
  -5   0   9      309.48      320.66     10.30 o 
  -4   0   9      145.26      149.02      8.42 o 
  -3   0   9      102.71      101.87     10.85 o 
  -2   0   9        1.90        3.45      1.48 o 
  -1   0   9        1.28        2.01      1.70 o 
   0   0   9       18.68       21.13      2.79 o 
   1   0   9        0.43       10.01      4.69 o 
   2   0   9       16.03       16.93      6.49 o 
   3   0   9        4.50       18.04      5.10 o 
   4   0   9     1582.58     1592.73     47.47 o 
   5   0   9     1028.18     1104.20     16.76 o 
   6   0   9       13.27       14.59      3.64 o 
   7   0   9       96.98      134.53     22.82 o 
   8   0   9        0.29        6.52      4.31 o 
   9   0   9        0.19        7.31      4.25 o 
  10   0   9      206.62      207.40     31.64 o 
 -14   1   9       52.41       48.09     14.26 o 
 -13   1   9        0.89        3.22      5.33 o 
 -12   1   9      104.58       95.26     19.81 o 
 -11   1   9       56.13       49.72      9.28 o 
 -10   1   9       47.39       45.13      7.91 o 
  -9   1   9       29.29       42.30     10.18 o 
  -8   1   9        0.30        2.28      1.94 o 
  -7   1   9       41.81       42.78      4.52 o 
  -6   1   9      336.45      334.53     14.45 o 
  -5   1   9      295.73      277.16      8.09 o 
  -4   1   9      260.88      250.59      7.80 o 
  -3   1   9       67.79       76.21      6.32 o 
  -2   1   9     1101.70     1088.32     17.87 o 
  -1   1   9      520.73      530.29      9.71 o 
   0   1   9      151.22      127.95     21.91 o 
   1   1   9      557.81      505.81     10.25 o 
   2   1   9      353.90      362.72     13.71 o 
   3   1   9      722.35      708.02     22.74 o 
   4   1   9       12.51        9.33      1.81 o 
   5   1   9      373.89      347.24     10.12 o 
   6   1   9       25.35       22.30      4.36 o 
   7   1   9       10.74       16.09      3.08 o 
   8   1   9       19.16       17.01      4.93 o 
   9   1   9      161.52      160.30     12.45 o 
  10   1   9      141.85      207.86     36.27 o 
 -14   2   9      147.69      131.75     39.13 o 
 -13   2   9        4.96       12.10      3.92 o 
 -12   2   9       22.51       25.19      7.59 o 
 -11   2   9      203.43      197.09     24.26 o 
 -10   2   9      149.33      161.84     17.99 o 
  -9   2   9      275.93      296.39     14.73 o 
  -8   2   9      221.57      237.51     15.09 o 
  -7   2   9      138.97      167.96     10.29 o 
  -6   2   9      116.07      125.00     12.97 o 
  -5   2   9      386.64      470.88     18.24 o 
  -4   2   9       11.15       13.94      2.58 o 
  -3   2   9       41.39       56.13      6.45 o 
  -2   2   9      995.91     1068.37     16.98 o 
  -1   2   9        2.32        4.67      1.22 o 
   0   2   9       60.26       62.77      3.89 o 
   1   2   9      818.22      734.24    101.37 o 
   2   2   9        8.70       12.45      3.58 o 
   3   2   9      194.04      195.18     14.04 o 
   4   2   9      254.89      270.92     10.47 o 
   5   2   9      267.64      268.15     11.43 o 
   6   2   9      190.98      209.84     11.24 o 
   7   2   9       26.07       20.90      4.42 o 
   8   2   9       62.21       66.80     16.08 o 
   9   2   9       20.41       12.94     12.14 o 
  10   2   9       14.90       14.82      8.48 o 
 -13   3   9       51.46       40.64     12.30 o 
 -12   3   9       14.23       37.25      8.25 o 
 -11   3   9       48.16       37.38      6.67 o 
 -10   3   9       12.86       23.62      6.03 o 
  -9   3   9      553.27      551.71     16.14 o 
  -8   3   9       10.09       16.51      6.09 o 
  -7   3   9       32.76       39.48      6.20 o 
  -6   3   9      229.81      270.99     14.60 o 
  -5   3   9      100.50      106.68      8.31 o 
  -4   3   9      594.47      656.69     22.83 o 
  -3   3   9       97.91      111.71      7.11 o 
  -2   3   9      527.06      524.66      9.06 o 
  -1   3   9      303.19      308.34     11.23 o 
   0   3   9       81.14       72.45      5.73 o 
   1   3   9      134.76      140.13     10.02 o 
   2   3   9      851.48      878.80     24.71 o 
   3   3   9      322.56      303.97     16.95 o 
   4   3   9      165.28      193.66     10.62 o 
   5   3   9       82.46       80.58     10.32 o 
   6   3   9       93.39      100.07     15.94 o 
   7   3   9       48.13       49.62      8.65 o 
   8   3   9       38.85       43.54      6.64 o 
   9   3   9       38.46       61.50     14.75 o 
  10   3   9       20.03       18.08      8.09 o 
 -13   4   9       19.92       15.79      6.85 o 
 -12   4   9       26.95       26.85     10.83 o 
 -11   4   9       10.11       14.42      5.03 o 
 -10   4   9       32.60       49.88     16.69 o 
  -9   4   9      157.11      148.19     17.05 o 
  -8   4   9      154.66      172.24     10.42 o 
  -7   4   9       48.32       49.88      8.00 o 
  -6   4   9        0.91        7.82      4.45 o 
  -5   4   9       53.68       50.73      7.28 o 
  -4   4   9      298.33      313.94     18.16 o 
  -3   4   9      120.72      128.03     11.90 o 
  -2   4   9        9.69       13.38      3.12 o 
  -1   4   9       38.64       41.69      5.14 o 
   0   4   9      235.41      242.64      9.32 o 
   1   4   9      151.22      142.05     12.38 o 
   2   4   9      124.07       90.72     12.47 o 
   3   4   9      137.53      151.91     14.47 o 
   4   4   9      130.79      144.40      8.51 o 
   5   4   9      115.34      125.07     18.27 o 
   6   4   9        8.37        7.61      4.88 o 
   7   4   9       51.22       50.76     12.88 o 
   8   4   9       20.63       16.07      5.68 o 
   9   4   9        0.36       15.76      7.47 o 
 -12   5   9        7.75       11.93      5.95 o 
 -11   5   9        4.95       13.84      6.08 o 
 -10   5   9      132.50      109.79     23.16 o 
  -9   5   9      178.79      187.22     12.37 o 
  -8   5   9      148.42      136.44      9.62 o 
  -7   5   9       57.79       62.49     10.49 o 
  -6   5   9      147.66      144.89     17.95 o 
  -5   5   9      465.58      483.76     28.18 o 
  -4   5   9      164.10      161.54     15.99 o 
  -3   5   9      749.18      744.48     26.71 o 
  -2   5   9      913.60      902.09     23.92 o 
  -1   5   9      271.98      272.02     15.38 o 
   0   5   9      260.23      236.36     13.59 o 
   1   5   9      143.13      154.76     17.42 o 
   2   5   9      255.42      256.81     11.91 o 
   3   5   9      529.42      567.80     15.91 o 
   4   5   9      199.44      184.78      9.45 o 
   5   5   9       41.11       59.00      9.75 o 
   6   5   9       37.91       61.81     13.59 o 
   7   5   9       27.75       42.40      9.56 o 
   8   5   9       13.06       19.81      8.23 o 
   9   5   9       16.71       29.64      8.83 o 
 -11   6   9       67.45       45.95     15.13 o 
 -10   6   9      258.51      267.23     42.59 o 
  -9   6   9        3.50       10.49      4.37 o 
  -8   6   9       97.76      106.08     14.16 o 
  -7   6   9      153.34      166.73     26.82 o 
  -6   6   9       61.57       73.61     12.49 o 
  -5   6   9       47.29       49.64     10.46 o 
  -4   6   9       67.00       69.41     10.20 o 
  -3   6   9      326.43      299.66     21.66 o 
  -2   6   9       28.83       26.19     10.09 o 
  -1   6   9       25.90       37.07      6.84 o 
   0   6   9      110.68       98.25     13.49 o 
   1   6   9       26.25       22.55      4.40 o 
   2   6   9       46.71       45.43      5.73 o 
   3   6   9      201.70      236.06     10.95 o 
   4   6   9        5.24       12.30      5.75 o 
   5   6   9      153.42      171.14     28.14 o 
   6   6   9       40.81       37.46     10.10 o 
   7   6   9       27.27       31.07      9.41 o 
   8   6   9      102.18       98.92     24.82 o 
 -10   7   9       65.05       49.27     12.88 o 
  -9   7   9        3.96        9.71      5.25 o 
  -8   7   9       27.97       42.74     14.61 o 
  -7   7   9        9.46       12.93     11.88 o 
  -6   7   9      122.91      115.25     22.51 o 
  -5   7   9      107.46      126.14     11.62 o 
  -4   7   9        2.62        7.39      4.73 o 
  -3   7   9       17.40       25.91      8.25 o 
  -2   7   9       64.79       78.46     16.36 o 
  -1   7   9        9.61        7.20      2.83 o 
   0   7   9       15.07       15.99      4.04 o 
   1   7   9       25.78       27.99      4.31 o 
   2   7   9       15.62       20.25      4.11 o 
   3   7   9       51.55       65.97     11.10 o 
   4   7   9        5.47       15.63      6.41 o 
   5   7   9       14.11       22.30      7.57 o 
   6   7   9       33.91       28.57      9.71 o 
   7   7   9       35.45       50.45     12.43 o 
  -9   8   9        1.70       16.74      8.95 o 
  -8   8   9        5.56       13.55      6.11 o 
  -7   8   9       95.46      119.91     30.25 o 
  -6   8   9       45.31       48.37     12.12 o 
  -5   8   9       39.44       38.46      9.74 o 
  -4   8   9       54.16       44.61     11.74 o 
  -3   8   9       81.31       72.12     13.09 o 
  -2   8   9       87.61      239.59     94.51 o 
  -1   8   9       44.13       39.14      8.09 o 
   0   8   9       41.59       43.85      8.71 o 
   1   8   9       85.24      107.95     25.06 o 
   2   8   9       38.82       40.01      9.32 o 
   3   8   9        8.62        8.90      9.20 o 
   4   8   9       55.69       59.64     17.72 o 
   5   8   9       19.14       26.50      7.65 o 
   6   8   9        5.13        8.57      7.41 o 
  -7   9   9      110.08       98.66     26.25 o 
  -6   9   9        0.66        9.18      7.99 o 
  -5   9   9       78.77       94.85     28.33 o 
  -4   9   9       98.43       64.05     26.30 o 
  -3   9   9        1.11        7.55      3.80 o 
  -2   9   9        9.02       11.66      3.22 o 
  -1   9   9       78.75       81.84      8.42 o 
   0   9   9        5.48       13.88      7.70 o 
   1   9   9        0.31       11.35      4.48 o 
   2   9   9       65.67       73.39     18.42 o 
   3   9   9        5.61       16.22      8.31 o 
   4   9   9        4.11       10.07      7.64 o 
  -4  10   9       56.25       48.57     26.91 o 
  -3  10   9        6.04        0.16      9.19 o 
  -2  10   9       29.11       23.27      8.12 o 
  -1  10   9        6.98       11.98      5.70 o 
   0  10   9       75.32       70.08     15.10 o 
   1  10   9       95.77      105.37     51.44 o 
 -14   0  10        4.00        2.93      4.41 o 
 -13   0  10        7.16        3.04      7.05 o 
 -12   0  10        3.33       15.65      6.72 o 
 -11   0  10        7.30       12.31      6.33 o 
 -10   0  10      131.54      115.46     21.57 o 
  -9   0  10       95.91      106.20     22.82 o 
  -8   0  10       14.10       16.26      5.37 o 
  -7   0  10       39.77       47.27     19.08 o 
  -6   0  10       78.68       73.34      8.17 o 
  -5   0  10       36.91       48.73      5.74 o 
  -4   0  10      624.76      575.69     17.55 o 
  -3   0  10        5.60        4.92      2.22 o 
  -2   0  10        0.40        8.05      2.61 o 
  -1   0  10      608.64      688.03     16.32 o 
   0   0  10        2.38        4.19      1.72 o 
   1   0  10       17.10       38.77      8.16 o 
   2   0  10      264.85      248.13     22.02 o 
   3   0  10      311.97      299.40     44.17 o 
   4   0  10     2894.66     3195.07     84.14 o 
   5   0  10      439.35      408.42     23.79 o 
   6   0  10        2.17       10.07      6.09 o 
   7   0  10       45.65       39.20      9.65 o 
   8   0  10       10.54       17.03      8.30 o 
   9   0  10       28.09       32.72     13.27 o 
  10   0  10        0.39        3.51      7.67 o 
 -14   1  10       17.12       15.82      6.42 o 
 -13   1  10       41.48       37.10      9.90 o 
 -12   1  10       91.63       72.14     12.60 o 
 -11   1  10       63.82       74.34      9.09 o 
 -10   1  10      195.92      202.61     27.96 o 
  -9   1  10       30.67       34.89      6.49 o 
  -8   1  10      128.05      114.36     10.51 o 
  -7   1  10       66.75       65.21      5.90 o 
  -6   1  10      267.56      249.88      9.14 o 
  -5   1  10       81.58       83.80      5.85 o 
  -4   1  10      242.91      237.83     12.30 o 
  -3   1  10      327.97      349.95      8.00 o 
  -2   1  10       43.57       43.21      4.25 o 
  -1   1  10      383.83      363.70      7.09 o 
   0   1  10      400.22      389.61      8.82 o 
   1   1  10      382.08      389.30     13.57 o 
   2   1  10      722.63      766.95     21.59 o 
   3   1  10      237.69      202.87     23.04 o 
   4   1  10      124.88      118.37     11.97 o 
   5   1  10      406.59      386.60      8.25 o 
   6   1  10       92.32      101.86     15.17 o 
   7   1  10      226.76      250.21     17.39 o 
   8   1  10       22.30       25.48      5.73 o 
   9   1  10       77.25       60.42     18.24 o 
  10   1  10        4.96        5.98      6.26 o 
 -13   2  10       83.07       64.45     17.24 o 
 -12   2  10       37.43       32.81      7.91 o 
 -11   2  10      316.75      319.16     12.67 o 
 -10   2  10       87.38       75.04     10.92 o 
  -9   2  10       14.11       18.07      4.38 o 
  -8   2  10       19.49       16.86      4.24 o 
  -7   2  10      425.29      437.67     20.55 o 
  -6   2  10      194.20      211.14     16.18 o 
  -5   2  10      192.50      167.11     31.37 o 
  -4   2  10       26.48       23.13      3.06 o 
  -3   2  10      393.69      421.87     10.33 o 
  -2   2  10      138.47      150.14      8.71 o 
  -1   2  10      135.70      150.33      7.41 o 
   0   2  10      129.48      127.62      8.91 o 
   1   2  10      208.48      195.82     16.73 o 
   2   2  10       76.77       77.16      8.76 o 
   3   2  10       72.64       82.46      9.61 o 
   4   2  10      256.66      164.51     72.30 o 
   5   2  10       83.87       43.29     21.73 o 
   6   2  10       55.76       51.40      8.71 o 
   7   2  10       65.03       65.12     11.77 o 
   8   2  10       23.25       12.20      6.37 o 
   9   2  10       85.65       64.94     20.59 o 
  10   2  10       21.30       20.47     12.98 o 
 -13   3  10       12.79       15.96      6.64 o 
 -12   3  10       50.25       66.68     15.02 o 
 -11   3  10       99.14       83.11     13.44 o 
 -10   3  10       60.20       76.45     14.09 o 
  -9   3  10       54.47       52.67      6.71 o 
  -8   3  10      173.36      170.85     22.80 o 
  -7   3  10      191.23      191.19     20.77 o 
  -6   3  10       28.34       34.36      5.50 o 
  -5   3  10      176.87      186.46     12.59 o 
  -4   3  10      268.69      289.91     13.25 o 
  -3   3  10      231.49      226.79      8.40 o 
  -2   3  10      874.34      867.54     20.13 o 
  -1   3  10      228.76      229.27      7.61 o 
   0   3  10       58.57       52.31      7.14 o 
   1   3  10      100.80      114.17     11.06 o 
   2   3  10      506.49      504.46     18.43 o 
   3   3  10       68.89       72.18     12.77 o 
   4   3  10       70.67       78.70     12.54 o 
   5   3  10      198.86      183.28     15.83 o 
   6   3  10       13.12       16.31      3.64 o 
   7   3  10        5.90        9.60      4.06 o 
   8   3  10       21.24       24.99     12.34 o 
   9   3  10       14.44       20.50      9.39 o 
 -13   4  10       42.51       22.76     12.43 o 
 -12   4  10       20.05        9.59      6.05 o 
 -11   4  10       59.60       76.14     15.15 o 
 -10   4  10       13.92       14.36      4.29 o 
  -9   4  10       70.20       65.62     10.62 o 
  -8   4  10       48.99       60.31      8.65 o 
  -7   4  10      144.91      165.46     22.85 o 
  -6   4  10      133.62      157.03     16.81 o 
  -5   4  10      374.58      383.49     29.22 o 
  -4   4  10      171.03      197.17     12.68 o 
  -3   4  10      344.84      313.36     10.33 o 
  -2   4  10      201.83      167.74      9.86 o 
  -1   4  10      209.92      191.78      7.47 o 
   0   4  10       65.20       67.40      6.94 o 
   1   4  10      244.38      223.41     15.09 o 
   2   4  10      301.85      290.27     13.12 o 
   3   4  10       85.16       88.69     11.25 o 
   4   4  10       24.90       27.15      5.55 o 
   5   4  10       78.83       85.51     11.60 o 
   6   4  10       93.04       88.86     18.74 o 
   7   4  10       16.45       27.07      8.79 o 
   8   4  10      134.19      151.18     31.07 o 
   9   4  10       69.96       53.35     26.01 o 
 -12   5  10       82.51       79.30     20.01 o 
 -11   5  10       52.80       62.52     12.73 o 
 -10   5  10       23.63       23.20      6.47 o 
  -9   5  10        4.28       13.34      3.92 o 
  -8   5  10       58.15       45.77      9.23 o 
  -7   5  10       61.10       59.80      8.75 o 
  -6   5  10      149.41      152.79     19.64 o 
  -5   5  10       43.62       46.38      7.20 o 
  -4   5  10      262.61      256.93     28.68 o 
  -3   5  10      393.41      435.69     19.33 o 
  -2   5  10       25.30       29.16      4.51 o 
  -1   5  10      160.87      159.77     14.01 o 
   0   5  10      178.89      174.30     12.02 o 
   1   5  10       87.27       93.25     11.09 o 
   2   5  10      479.01      496.40     15.37 o 
   3   5  10      427.83      412.04     13.87 o 
   4   5  10        1.59        6.09      2.42 o 
   5   5  10       32.91       42.63      7.61 o 
   6   5  10       30.21       38.52      8.61 o 
   7   5  10        9.79       10.50      5.88 o 
   8   5  10       20.18       19.66     17.56 o 
 -11   6  10       11.35       14.24      6.41 o 
 -10   6  10      126.97       92.92     32.34 o 
  -9   6  10       13.66       15.04     11.37 o 
  -8   6  10       21.63       33.39      7.53 o 
  -7   6  10       36.11       42.26      7.23 o 
  -6   6  10       53.33       53.21     10.49 o 
  -5   6  10       30.97       46.03     10.10 o 
  -4   6  10       14.65       10.86      4.22 o 
  -3   6  10      150.13      158.37     24.96 o 
  -2   6  10      420.79      426.75     18.87 o 
  -1   6  10       32.21       45.75      6.91 o 
   0   6  10       16.51       12.95      3.98 o 
   1   6  10        4.04        6.68      2.26 o 
   2   6  10       59.99       70.65      8.93 o 
   3   6  10       65.78       70.87     15.23 o 
   4   6  10       66.54       32.55     21.23 o 
   5   6  10       28.31       29.37      8.50 o 
   6   6  10        8.00        2.49      5.94 o 
   7   6  10       28.95       37.23     11.37 o 
 -10   7  10       50.03       56.06     16.97 o 
  -9   7  10       76.68       55.76     17.56 o 
  -8   7  10       49.43       51.79     17.21 o 
  -7   7  10       49.52       48.50     12.03 o 
  -6   7  10       31.83       32.49      6.88 o 
  -5   7  10        8.66       13.68      5.31 o 
  -4   7  10       53.82       57.11     22.31 o 
  -3   7  10       13.64       23.23      4.58 o 
  -2   7  10       50.88       48.45      9.69 o 
  -1   7  10      162.10      163.04     20.46 o 
   0   7  10       19.85       13.89      3.53 o 
   1   7  10       68.79       36.44     22.59 o 
   2   7  10       30.50       30.03      6.14 o 
   3   7  10       37.48       45.48     10.25 o 
   4   7  10      118.52      140.76     24.26 o 
   5   7  10       96.99       71.07     20.14 o 
   6   7  10      143.99      113.32     34.80 o 
  -9   8  10       21.61       17.76      6.98 o 
  -8   8  10       35.91       32.67     11.23 o 
  -7   8  10      133.30      150.02     38.05 o 
  -6   8  10       22.16       21.00     13.14 o 
  -5   8  10       99.42       84.64     28.13 o 
  -4   8  10      176.27      147.97     38.95 o 
  -3   8  10       16.06       23.38      5.40 o 
  -2   8  10       72.18       58.65     19.37 o 
  -1   8  10       11.39       11.51      4.32 o 
   0   8  10       65.30       59.33     12.99 o 
   1   8  10       11.47        7.49      6.02 o 
   2   8  10        2.98       11.54      7.34 o 
   3   8  10       80.13       90.25     18.14 o 
   4   8  10        2.41        7.44      5.66 o 
   5   8  10       94.05       78.73     25.13 o 
  -7   9  10       53.74       28.86     15.72 o 
  -6   9  10       53.97       40.78     20.99 o 
  -5   9  10       42.14       50.91     22.08 o 
  -4   9  10       44.82       43.26     17.79 o 
  -3   9  10        1.22        3.24      5.67 o 
  -2   9  10       67.12       48.00     15.75 o 
  -1   9  10       26.05       29.10      6.07 o 
   0   9  10        6.11       16.04      6.90 o 
   1   9  10        9.91       16.37      7.40 o 
   2   9  10       36.24       38.83     14.15 o 
   3   9  10       46.64       65.13     18.82 o 
 -13   0  11        1.65        6.66      5.64 o 
 -12   0  11       88.50       74.47     19.63 o 
 -11   0  11       69.81       67.92     15.24 o 
 -10   0  11        6.18       16.76      6.77 o 
  -9   0  11        0.94        6.88      4.16 o 
  -8   0  11      282.29      288.23     21.62 o 
  -7   0  11        2.59        3.78      2.02 o 
  -6   0  11       84.73       89.32      9.96 o 
  -5   0  11       23.10       19.54     11.13 o 
  -4   0  11       82.90       90.25     12.34 o 
  -3   0  11        1.94        5.93      2.36 o 
  -2   0  11        0.00        4.17      2.93 o 
  -1   0  11      505.84      516.57     17.81 o 
   0   0  11      475.35      491.04     21.75 o 
   1   0  11      279.89      285.42     36.41 o 
   2   0  11       88.04      102.17     17.35 o 
   3   0  11        0.07       12.37      6.58 o 
   4   0  11      204.65      203.29     27.05 o 
   5   0  11       13.88       13.93      5.91 o 
   6   0  11       58.17       62.49     13.45 o 
   7   0  11        1.15       11.91      5.44 o 
   8   0  11       32.40       26.30      8.38 o 
   9   0  11       27.02       33.34     12.16 o 
 -13   1  11       27.32       22.02      7.90 o 
 -12   1  11       28.50       39.06      6.87 o 
 -11   1  11      113.22      109.12     14.59 o 
 -10   1  11       85.94       95.77     13.40 o 
  -9   1  11       74.20       85.70     15.77 o 
  -8   1  11       78.99      116.99     12.78 o 
  -7   1  11       23.01       21.26      2.98 o 
  -6   1  11       49.03       53.34      5.03 o 
  -5   1  11      188.00      200.28     10.52 o 
  -4   1  11       10.92       16.47      2.73 o 
  -3   1  11       48.58       60.24      6.66 o 
  -2   1  11       27.47       30.30      2.95 o 
  -1   1  11       84.53       85.16      8.78 o 
   0   1  11      110.61      109.22     13.76 o 
   1   1  11      269.21      258.27     16.38 o 
   2   1  11      175.10      172.69     12.41 o 
   3   1  11      547.80      500.53     47.56 o 
   4   1  11      341.01      333.09     14.24 o 
   5   1  11      105.02       46.82     48.28 o 
   6   1  11      121.23      149.12     23.38 o 
   7   1  11       12.46       13.57      4.49 o 
   8   1  11       72.03       73.97     17.10 o 
   9   1  11       60.15       53.32     14.29 o 
 -13   2  11       34.20       24.69      7.05 o 
 -12   2  11       36.61       49.23     10.04 o 
 -11   2  11        0.93        7.70      3.08 o 
 -10   2  11       25.04       28.77      5.03 o 
  -9   2  11      226.60      255.63     23.70 o 
  -8   2  11      115.13      135.20     15.45 o 
  -7   2  11       54.57       80.95     10.63 o 
  -6   2  11      217.52      221.08     14.73 o 
  -5   2  11      360.95      377.96     13.37 o 
  -4   2  11      170.64      180.00      8.60 o 
  -3   2  11      245.47      249.54      8.14 o 
  -2   2  11       47.02       52.05      6.27 o 
  -1   2  11      541.14      461.44     40.75 o 
   0   2  11      635.22      610.04     15.94 o 
   1   2  11       68.06       70.39      7.75 o 
   2   2  11      509.75      520.62     28.40 o 
   3   2  11      871.22      880.89     25.58 o 
   4   2  11      114.82      107.49     15.00 o 
   5   2  11       46.40       57.45      9.79 o 
   6   2  11       67.72       68.05     11.76 o 
   7   2  11       66.76       66.25     12.45 o 
   8   2  11       46.47       60.59     13.38 o 
   9   2  11       29.40       42.02      9.03 o 
 -13   3  11        6.63       13.91      6.79 o 
 -12   3  11      172.62      130.21     31.28 o 
 -11   3  11       10.84       12.38      3.63 o 
 -10   3  11       18.15       14.05      4.76 o 
  -9   3  11       19.73       12.13      4.81 o 
  -8   3  11       33.02       44.94      6.62 o 
  -7   3  11       46.99       53.98      6.76 o 
  -6   3  11       48.30       53.92      6.33 o 
  -5   3  11      379.69      383.93     12.61 o 
  -4   3  11     1457.91     1492.78     29.99 o 
  -3   3  11      152.84      150.66      8.56 o 
  -2   3  11      386.42      443.16     12.69 o 
  -1   3  11       89.88       84.38      6.94 o 
   0   3  11       43.83       40.24      5.50 o 
   1   3  11      178.80      191.24     10.36 o 
   2   3  11      140.58      156.77     14.12 o 
   3   3  11       68.40       64.96     10.86 o 
   4   3  11      126.84      125.16     18.46 o 
   5   3  11       23.23       32.36      8.90 o 
   6   3  11       18.98       13.27      4.46 o 
   7   3  11       24.97       26.46      7.72 o 
   8   3  11       30.85       30.92      7.82 o 
   9   3  11       36.33       40.70     27.09 o 
 -12   4  11       72.35       72.34     22.29 o 
 -11   4  11       25.18       33.91     12.57 o 
 -10   4  11       81.62       58.29     11.27 o 
  -9   4  11       51.40       41.29     10.55 o 
  -8   4  11        3.34       11.42      5.19 o 
  -7   4  11        3.95        7.53      2.97 o 
  -6   4  11       10.48       11.31      2.22 o 
  -5   4  11      149.21      187.49     21.78 o 
  -4   4  11      349.94      335.32     17.84 o 
  -3   4  11      307.95      298.68     14.08 o 
  -2   4  11      112.63      116.76     10.43 o 
  -1   4  11       37.30       37.86      4.97 o 
   0   4  11      310.23      292.90     10.77 o 
   1   4  11      309.17      333.83     16.62 o 
   2   4  11       20.79       26.56      4.86 o 
   3   4  11       35.84       39.49      6.42 o 
   4   4  11       62.46       57.31      8.13 o 
   5   4  11       16.64       16.02      4.92 o 
   6   4  11        8.21       14.98      5.16 o 
   7   4  11        1.37        2.68      6.65 o 
   8   4  11       18.15       16.24      7.56 o 
 -12   5  11       53.65       42.31     18.76 o 
 -11   5  11       57.84       37.54     10.56 o 
 -10   5  11       16.75       19.84      8.09 o 
  -9   5  11        7.36       10.99      4.43 o 
  -8   5  11       80.52       75.23     13.85 o 
  -7   5  11      100.95       90.89     15.72 o 
  -6   5  11      200.70      195.00     23.15 o 
  -5   5  11      256.58      258.79     15.23 o 
  -4   5  11        8.23        6.88      3.70 o 
  -3   5  11      282.90      264.19     11.27 o 
  -2   5  11      218.22      228.30     11.64 o 
  -1   5  11      420.27      416.16     22.49 o 
   0   5  11      177.01      172.86     18.40 o 
   1   5  11       28.87       38.20      6.42 o 
   2   5  11       60.48       48.90      7.90 o 
   3   5  11       56.20       79.41     16.00 o 
   4   5  11        0.11        5.27      3.26 o 
   5   5  11        1.12        5.85      5.98 o 
   6   5  11        9.16       11.99      8.74 o 
   7   5  11      117.89      117.64     32.22 o 
 -11   6  11       46.96       41.05     11.46 o 
 -10   6  11       58.27       42.07     14.10 o 
  -9   6  11       56.12       46.77     17.40 o 
  -8   6  11       28.50       29.54      5.87 o 
  -7   6  11       16.16       18.00      8.07 o 
  -6   6  11       41.05       39.91      8.71 o 
  -5   6  11       83.93       84.44     12.56 o 
  -4   6  11        3.61       10.37      4.96 o 
  -3   6  11        4.26        3.71      2.91 o 
  -2   6  11       53.70       56.48      8.88 o 
  -1   6  11       20.18       18.59      3.71 o 
   0   6  11       50.63       44.54      6.68 o 
   1   6  11      271.06      288.21     12.33 o 
   2   6  11        4.55        7.03      2.72 o 
   3   6  11       22.64       19.07      6.35 o 
   4   6  11       93.15       62.24     14.77 o 
   5   6  11       44.28       41.28     11.53 o 
   6   6  11       12.88       27.84      7.88 o 
   7   6  11       46.55       46.86     25.79 o 
 -10   7  11       13.76       13.56      5.28 o 
  -9   7  11       13.66       20.80      8.84 o 
  -8   7  11        8.58        8.92      3.65 o 
  -7   7  11        6.44       12.32      3.74 o 
  -6   7  11       74.62       66.47     13.05 o 
  -5   7  11        9.02       10.57      4.46 o 
  -4   7  11       69.14       89.60     14.54 o 
  -3   7  11        3.11        2.83      4.74 o 
  -2   7  11       32.01       35.98      8.50 o 
  -1   7  11       11.34       18.04      4.66 o 
   0   7  11      161.81      144.52     25.27 o 
   1   7  11       22.43       19.08      4.21 o 
   2   7  11       26.21       21.55      8.00 o 
   3   7  11       12.23       17.68      8.15 o 
   4   7  11       21.12       12.96      8.65 o 
   5   7  11      117.78       96.25     25.79 o 
  -8   8  11        1.68        8.98      6.27 o 
  -7   8  11       32.38       27.48      9.54 o 
  -6   8  11       89.07      126.85     32.35 o 
  -5   8  11       15.25       11.04      7.74 o 
  -4   8  11        4.62       -0.09      3.91 o 
  -3   8  11       32.06       26.94      6.82 o 
  -2   8  11       43.80       47.10     10.72 o 
  -1   8  11       23.43       12.50      7.07 o 
   0   8  11        5.05       11.27      3.02 o 
   1   8  11        3.66       18.97      7.32 o 
   2   8  11      126.22      121.01     29.77 o 
   3   8  11      109.41      105.15     26.16 o 
   4   8  11       86.46       82.68     16.93 o 
  -6   9  11      107.58       48.33     71.21 o 
  -5   9  11       56.65       63.68     15.84 o 
  -4   9  11        6.03        7.41      3.31 o 
  -3   9  11       13.88       11.54      5.12 o 
  -2   9  11       17.20       29.48      8.08 o 
  -1   9  11       23.84       26.46      9.95 o 
   0   9  11       17.80       16.98      9.72 o 
   1   9  11       45.33       48.24     19.04 o 
 -13   0  12      109.31      116.69     39.96 o 
 -12   0  12       75.09       54.58     19.30 o 
 -11   0  12        9.33       20.60      9.04 o 
 -10   0  12        0.71        9.27      5.14 o 
  -9   0  12      195.92      202.21     16.53 o 
  -8   0  12        0.41        2.32      2.93 o 
  -7   0  12      478.37      506.27     17.20 o 
  -6   0  12        8.44        4.96      3.00 o 
  -5   0  12      109.07      110.68     15.85 o 
  -4   0  12       59.04       84.53     12.73 o 
  -3   0  12        2.67        5.44      1.84 o 
  -2   0  12       34.62       30.42      5.11 o 
  -1   0  12      185.07      175.65     23.76 o 
   0   0  12        0.08        3.60      5.56 o 
   1   0  12       84.00      112.53     18.44 o 
   2   0  12        0.57        8.08     12.70 o 
   3   0  12        7.45       12.30      5.39 o 
   4   0  12       28.89       37.79     12.63 o 
   5   0  12      133.63      152.73     27.16 o 
   6   0  12        4.39        9.71      3.73 o 
   7   0  12       46.87       42.68     11.69 o 
   8   0  12      121.99       92.01     29.01 o 
 -13   1  12       83.36       68.91     15.32 o 
 -12   1  12       35.08       31.54      7.16 o 
 -11   1  12       65.73       57.81      9.51 o 
 -10   1  12        8.72       19.73      5.56 o 
  -9   1  12       48.01       50.65      6.68 o 
  -8   1  12       68.13       93.47     12.72 o 
  -7   1  12       31.00       54.59     11.82 o 
  -6   1  12      638.82      682.87     15.42 o 
  -5   1  12      309.62      330.61     10.45 o 
  -4   1  12       41.53       54.47      5.91 o 
  -3   1  12       20.08       25.50      3.52 o 
  -2   1  12       28.49       32.53      3.94 o 
  -1   1  12      525.03      504.20     12.21 o 
   0   1  12      156.71      147.84     15.03 o 
   1   1  12      218.51      245.67     27.35 o 
   2   1  12      113.02      111.84     13.35 o 
   3   1  12      282.67      306.93     28.26 o 
   4   1  12      260.33      302.16     15.70 o 
   5   1  12      246.10      277.22     16.75 o 
   6   1  12       23.81       31.15      7.75 o 
   7   1  12       48.92       56.91     15.97 o 
   8   1  12      130.34      118.64     23.06 o 
 -13   2  12        4.54        8.72      7.51 o 
 -12   2  12       48.15       56.11     13.78 o 
 -11   2  12      205.76      203.82     25.48 o 
 -10   2  12      245.96      215.36     18.48 o 
  -9   2  12       52.19       58.56      7.20 o 
  -8   2  12       46.83       44.55      7.04 o 
  -7   2  12       23.83       39.91      5.82 o 
  -6   2  12      287.24      310.37     21.00 o 
  -5   2  12      576.38      584.53     15.85 o 
  -4   2  12       51.29       48.50      6.08 o 
  -3   2  12      183.40      177.98      8.09 o 
  -2   2  12       24.61       23.49      3.22 o 
  -1   2  12      247.42      227.84     21.01 o 
   0   2  12      115.52      100.79     10.95 o 
   1   2  12      185.98      186.40     13.47 o 
   2   2  12       95.48      119.36     14.80 o 
   3   2  12       62.26       64.03      9.09 o 
   4   2  12        0.89        7.23      3.06 o 
   5   2  12        8.56        9.56      5.40 o 
   6   2  12       73.45       90.81     15.57 o 
   7   2  12       25.44       21.56      7.21 o 
   8   2  12       44.21       33.58     11.97 o 
 -12   3  12       22.30       12.33      6.30 o 
 -11   3  12       31.30       38.10      7.74 o 
 -10   3  12       11.57       13.40      5.62 o 
  -9   3  12       21.85       16.80      4.89 o 
  -8   3  12       52.95       42.17     12.21 o 
  -7   3  12       36.98       28.07      8.54 o 
  -6   3  12       57.38       59.14      8.56 o 
  -5   3  12      178.88      189.29     12.73 o 
  -4   3  12      454.15      467.81     11.66 o 
  -3   3  12      284.06      298.54     10.45 o 
  -2   3  12      240.40      254.08      8.65 o 
  -1   3  12      250.42      254.33     10.20 o 
   0   3  12      142.87       56.41     32.31 o 
   1   3  12       66.36       83.07     10.33 o 
   2   3  12      559.32      572.78     14.26 o 
   3   3  12       44.61       52.72      8.77 o 
   4   3  12       60.76       59.66      8.16 o 
   5   3  12       11.38       11.95      3.63 o 
   6   3  12       80.59       95.90     17.99 o 
   7   3  12       23.08       21.79      8.55 o 
   8   3  12      223.14      203.14     39.68 o 
 -12   4  12        2.84       23.91     11.62 o 
 -11   4  12       10.24       14.93      7.97 o 
 -10   4  12        5.25        8.31      3.02 o 
  -9   4  12       19.93       18.65      5.23 o 
  -8   4  12       16.63       17.67      4.05 o 
  -7   4  12       64.42       70.76     10.49 o 
  -6   4  12       15.07       24.89      6.26 o 
  -5   4  12      539.96      553.85     19.55 o 
  -4   4  12       21.25       18.72      3.93 o 
  -3   4  12      107.12      112.01      8.43 o 
  -2   4  12      277.90      268.69     14.48 o 
  -1   4  12       46.08       35.67      4.38 o 
   0   4  12       90.90       99.06     12.84 o 
   1   4  12      464.61      437.80     17.14 o 
   2   4  12      126.38      146.51     18.45 o 
   3   4  12      160.60      190.49     12.85 o 
   4   4  12        6.16       13.04      4.50 o 
   5   4  12        1.83        7.24      4.19 o 
   6   4  12        5.97       15.50      5.27 o 
   7   4  12        5.09        7.19     12.48 o 
 -11   5  12       11.59       13.71      6.47 o 
 -10   5  12       42.60       42.45     15.32 o 
  -9   5  12       48.64       46.89      8.98 o 
  -8   5  12       18.23       23.92      5.36 o 
  -7   5  12      100.95       94.15     18.20 o 
  -6   5  12       64.36       66.18     13.67 o 
  -5   5  12       81.06       86.31     14.16 o 
  -4   5  12       81.36       72.00     10.33 o 
  -3   5  12      124.67      139.64     15.86 o 
  -2   5  12      245.74      248.50      9.80 o 
  -1   5  12      163.02      148.82     19.41 o 
   0   5  12      120.12       72.95     29.13 o 
   1   5  12       74.87       73.03      9.61 o 
   2   5  12       89.42       87.39     15.89 o 
   3   5  12       95.95       78.16     17.77 o 
   4   5  12       43.37       40.11      6.83 o 
   5   5  12       68.91       80.45     20.01 o 
   6   5  12       35.71       29.42      9.94 o 
   7   5  12      200.63      256.01     53.85 o 
 -10   6  12       25.56       31.63      7.84 o 
  -9   6  12       56.10       56.76     15.06 o 
  -8   6  12        3.13        8.33      4.90 o 
  -7   6  12       22.57       36.42      7.07 o 
  -6   6  12        0.25        6.22      3.18 o 
  -5   6  12       20.44       18.30      5.27 o 
  -4   6  12       43.24       42.21      9.51 o 
  -3   6  12      216.25      239.64     12.26 o 
  -2   6  12      105.42       91.66     15.37 o 
  -1   6  12       64.44       54.41      8.13 o 
   0   6  12       55.20       60.02      9.40 o 
   1   6  12        4.47       10.30      3.31 o 
   2   6  12       75.05       79.45     11.87 o 
   3   6  12        1.62       10.19      5.24 o 
   4   6  12       40.14       46.72     11.62 o 
   5   6  12       10.01       15.99      7.13 o 
   6   6  12       20.03       27.39     12.54 o 
  -9   7  12        6.14       11.28      4.89 o 
  -8   7  12       24.17       18.68      7.87 o 
  -7   7  12       78.68       74.36     13.43 o 
  -6   7  12        7.55        5.66      2.52 o 
  -5   7  12       26.00       27.53      5.97 o 
  -4   7  12        0.79        4.13      4.83 o 
  -3   7  12       20.30       20.95      6.02 o 
  -2   7  12        6.64        7.11      3.55 o 
  -1   7  12       14.86       19.60      5.78 o 
   0   7  12      109.15      102.73     22.40 o 
   1   7  12       42.83       52.72      9.81 o 
   2   7  12       47.51       48.36     10.32 o 
   3   7  12      100.49       92.58     20.78 o 
   4   7  12       73.57       59.90     16.71 o 
  -7   8  12       43.84       35.23     11.31 o 
  -6   8  12       80.67       57.63     24.74 o 
  -5   8  12        1.97        6.14      4.33 o 
  -4   8  12        1.90        9.44      5.81 o 
  -3   8  12        7.03        6.19      3.82 o 
  -2   8  12       57.41       49.89     10.43 o 
  -1   8  12        9.68        8.12      4.31 o 
   0   8  12       53.88       53.75     14.31 o 
   1   8  12        4.32       11.04      5.27 o 
   2   8  12       46.42       60.40     18.21 o 
   3   8  12       13.57       10.80      5.99 o 
  -4   9  12       12.38        8.15      5.51 o 
  -3   9  12       42.18       27.56     10.28 o 
  -2   9  12       23.27        8.80      6.09 o 
  -1   9  12       23.08       21.39      7.62 o 
 -13   0  13       10.18       16.66     13.37 o 
 -12   0  13      141.23      105.70     45.31 o 
 -11   0  13       11.77       18.62     11.12 o 
 -10   0  13      350.87      389.45     22.28 o 
  -9   0  13       28.82       39.51     13.44 o 
  -8   0  13      102.47      123.81     22.91 o 
  -7   0  13        2.36        2.75      3.66 o 
  -6   0  13      329.42      329.47     11.30 o 
  -5   0  13       63.28       81.98     12.17 o 
  -4   0  13        4.42        2.64      3.97 o 
  -3   0  13       48.68       19.61     10.97 o 
  -2   0  13        0.72        6.85      3.14 o 
  -1   0  13       77.31       76.98      5.45 o 
   0   0  13      885.18      914.25     35.76 o 
   1   0  13      142.83      160.61     25.31 o 
   2   0  13      310.54      290.98     16.72 o 
   3   0  13       88.88       85.78     20.96 o 
   4   0  13        0.30        6.26      5.47 o 
   5   0  13      133.53      133.19     29.77 o 
   6   0  13      276.95      289.57     34.74 o 
   7   0  13       21.77       13.70      7.55 o 
   8   0  13        2.77       11.60     16.00 o 
 -13   1  13       45.82       39.30     11.42 o 
 -12   1  13       19.85       25.71      5.32 o 
 -11   1  13       56.76       52.13      9.75 o 
 -10   1  13       26.72       33.91      5.47 o 
  -9   1  13       22.46       25.21      5.02 o 
  -8   1  13       63.80       65.39      8.25 o 
  -7   1  13      365.79      406.13     14.56 o 
  -6   1  13      192.86      200.05     13.92 o 
  -5   1  13      111.74      118.22      7.55 o 
  -4   1  13       76.33       75.77      8.19 o 
  -3   1  13        2.72        5.01      2.08 o 
  -2   1  13      205.29      212.32     14.19 o 
  -1   1  13       89.14       79.20      7.52 o 
   0   1  13       42.05       42.24      4.11 o 
   1   1  13        5.86       14.30      4.06 o 
   2   1  13      121.74      150.62     16.73 o 
   3   1  13       51.45       65.07      9.25 o 
   4   1  13       10.38        6.79      3.22 o 
   5   1  13       55.29       55.09      7.81 o 
   6   1  13        8.58       11.74      6.22 o 
   7   1  13       25.22       14.61      4.89 o 
   8   1  13       45.69        8.73      9.70 o 
 -12   2  13       52.02       38.40      9.47 o 
 -11   2  13       15.09       22.93      5.85 o 
 -10   2  13       49.40       55.84     11.83 o 
  -9   2  13        6.72       16.17      4.47 o 
  -8   2  13       52.78       49.70      8.86 o 
  -7   2  13      172.27      160.73     17.54 o 
  -6   2  13      148.60      157.28     18.18 o 
  -5   2  13      210.70      236.50     11.83 o 
  -4   2  13       36.07       37.53      4.66 o 
  -3   2  13       23.89       24.98      3.84 o 
  -2   2  13      172.40      185.42      6.11 o 
  -1   2  13       24.88       21.11      4.36 o 
   0   2  13       78.07       77.48      9.12 o 
   1   2  13       13.98       11.83      3.60 o 
   2   2  13      133.00      137.11     19.14 o 
   3   2  13       83.48      101.35     12.13 o 
   4   2  13       28.02       35.73      6.82 o 
   5   2  13        8.80       15.46      5.09 o 
   6   2  13       41.76       38.12     12.10 o 
   7   2  13       14.69       20.71      5.96 o 
 -12   3  13       13.59        8.67      3.56 o 
 -11   3  13        2.44        5.15      3.74 o 
 -10   3  13       41.30       40.76     10.76 o 
  -9   3  13      122.11       52.94     35.31 o 
  -8   3  13      259.85      209.27     18.35 o 
  -7   3  13      298.60      301.56     17.15 o 
  -6   3  13       13.99       23.81      5.20 o 
  -5   3  13      113.88      132.60     14.51 o 
  -4   3  13       59.76       56.68      7.65 o 
  -3   3  13      121.59      116.18     10.74 o 
  -2   3  13       11.05       16.99      2.84 o 
  -1   3  13       27.40       29.03      4.23 o 
   0   3  13      164.65      170.87      8.94 o 
   1   3  13      207.49      193.60     11.35 o 
   2   3  13      343.17      344.92     16.76 o 
   3   3  13      127.15      124.25     16.48 o 
   4   3  13       18.04       15.45      5.91 o 
   5   3  13       11.27       20.32      4.88 o 
   6   3  13       70.25       68.72     17.09 o 
   7   3  13      112.13      112.12     31.67 o 
 -11   4  13       48.31       39.82     10.11 o 
 -10   4  13       15.16       14.40      6.63 o 
  -9   4  13       53.95       45.85      8.60 o 
  -8   4  13       12.15        9.14      5.35 o 
  -7   4  13       73.88       89.27     16.45 o 
  -6   4  13       18.62       19.08      4.41 o 
  -5   4  13       26.07       31.77      4.99 o 
  -4   4  13      187.96      189.46     10.46 o 
  -3   4  13      420.57      444.71     14.52 o 
  -2   4  13      433.65      477.13     16.62 o 
  -1   4  13      242.47      279.99     16.07 o 
   0   4  13       55.12       57.68      7.68 o 
   1   4  13      387.09      391.84     12.88 o 
   2   4  13       66.56       61.77      9.71 o 
   3   4  13       46.66       38.91      9.57 o 
   4   4  13       10.32       13.43      4.06 o 
   5   4  13       40.70       62.67     12.33 o 
   6   4  13       48.32       28.69     17.01 o 
 -11   5  13       16.02       11.20      8.11 o 
 -10   5  13        1.96       12.96      4.65 o 
  -9   5  13        4.85        5.53      4.13 o 
  -8   5  13       83.65       75.87     17.73 o 
  -7   5  13      117.04      111.98     21.07 o 
  -6   5  13       64.08       45.20      9.13 o 
  -5   5  13      136.08      122.34     12.22 o 
  -4   5  13       20.21       19.68      3.86 o 
  -3   5  13       22.91       18.13      5.27 o 
  -2   5  13       82.64       70.66     10.49 o 
  -1   5  13       54.74       57.22      7.82 o 
   0   5  13       51.03       49.81      6.13 o 
   1   5  13        8.71       14.24      4.81 o 
   2   5  13       23.92       26.53      8.21 o 
   3   5  13       10.31       12.70      4.53 o 
   4   5  13        5.43       15.94      9.67 o 
   5   5  13       26.38       32.42     10.48 o 
   6   5  13       70.60       65.67     20.93 o 
 -10   6  13       15.35       20.22      6.35 o 
  -9   6  13        7.99       15.43      6.34 o 
  -8   6  13        6.71        6.97      3.68 o 
  -7   6  13       17.54       15.45      5.72 o 
  -6   6  13      120.57       99.06     19.17 o 
  -5   6  13       15.23       21.09      4.05 o 
  -4   6  13        0.55        5.60      2.21 o 
  -3   6  13       33.03       29.56      8.49 o 
  -2   6  13      139.31      134.18     26.27 o 
  -1   6  13       46.72       22.41     10.65 o 
   0   6  13       92.81       92.84     16.05 o 
   1   6  13       24.80       18.10      5.18 o 
   2   6  13        2.08        6.34      4.54 o 
   3   6  13       11.92       21.11      9.94 o 
   4   6  13        5.08        4.78      5.80 o 
   5   6  13        5.58       10.86      6.23 o 
  -8   7  13       34.97       28.87      8.93 o 
  -7   7  13       43.62       34.50     11.10 o 
  -6   7  13       14.48       17.75      5.69 o 
  -5   7  13       13.51        7.26      4.05 o 
  -4   7  13       75.36       69.40     16.62 o 
  -3   7  13      162.31      150.47     33.70 o 
  -2   7  13       43.82       36.51      8.91 o 
  -1   7  13        4.95        4.88      4.28 o 
   0   7  13       18.19       18.62      8.48 o 
   1   7  13       52.61       59.57     16.42 o 
   2   7  13       72.53       68.19     21.03 o 
   3   7  13        1.30       10.16      5.39 o 
  -6   8  13       20.33       20.96      6.61 o 
  -5   8  13       33.24       30.84     12.19 o 
  -4   8  13       10.86       12.11      4.53 o 
  -3   8  13        8.15        9.28      4.59 o 
  -2   8  13        4.15        7.07      4.93 o 
  -1   8  13        3.22        7.16      3.46 o 
   0   8  13       48.92       42.46     12.73 o 
   1   8  13       75.97       66.22     16.02 o 
 -12   0  14      119.19       98.62     25.71 o 
 -11   0  14      211.34      215.75     20.18 o 
 -10   0  14       60.21       61.41     18.78 o 
  -9   0  14      163.49      161.99     31.73 o 
  -8   0  14      105.25      129.89     24.40 o 
  -7   0  14      399.24      366.63     44.77 o 
  -6   0  14       44.23       59.14     12.87 o 
  -5   0  14        6.43        6.84      4.42 o 
  -4   0  14        1.08        3.46      4.05 o 
  -3   0  14      226.05      228.76      8.02 o 
  -2   0  14       38.51       33.80      7.98 o 
  -1   0  14      496.50      476.69     16.73 o 
   0   0  14      266.17      317.61     53.71 o 
   1   0  14       25.38       42.81     12.46 o 
   2   0  14      160.75      181.14     24.59 o 
   3   0  14        5.61        9.14     14.49 o 
   4   0  14      167.52      211.20     48.88 o 
   5   0  14       14.42       19.07      8.81 o 
   6   0  14        4.83        4.03      6.64 o 
   7   0  14       12.51        6.99      5.86 o 
 -12   1  14       29.87       22.28      6.33 o 
 -11   1  14       73.15       76.97     18.75 o 
 -10   1  14       45.00       39.44      6.12 o 
  -9   1  14       32.24       30.40      7.33 o 
  -8   1  14       49.83       48.58      9.31 o 
  -7   1  14      237.64      236.37      9.18 o 
  -6   1  14      693.16      760.64     12.29 o 
  -5   1  14      109.84       61.36     18.69 o 
  -4   1  14      128.48      130.42     10.53 o 
  -3   1  14      515.71      527.86      9.66 o 
  -2   1  14      210.80      232.14     18.05 o 
  -1   1  14      113.72       94.84     15.08 o 
   0   1  14       36.33       34.90      7.45 o 
   1   1  14      189.05      196.81     25.61 o 
   2   1  14       18.46       19.77      6.69 o 
   3   1  14      386.16      385.98     14.05 o 
   4   1  14      147.03      134.11     25.12 o 
   5   1  14       66.01       73.62     12.49 o 
   6   1  14       14.23       13.76      5.84 o 
   7   1  14        2.14       13.72      4.46 o 
 -12   2  14       40.21       35.71      9.33 o 
 -11   2  14      109.93       79.80     19.39 o 
 -10   2  14       33.25       19.70      8.03 o 
  -9   2  14        9.90       13.46      4.46 o 
  -8   2  14       45.94       52.00      9.15 o 
  -7   2  14      125.89      138.29     17.97 o 
  -6   2  14        8.40        7.04      2.75 o 
  -5   2  14      125.45      130.87     16.17 o 
  -4   2  14       18.39       19.57      3.30 o 
  -3   2  14      339.40      314.75     14.73 o 
  -2   2  14       29.98       30.38      4.23 o 
  -1   2  14       60.53       53.70      9.18 o 
   0   2  14      197.36      196.04     22.61 o 
   1   2  14      145.00      154.65     21.40 o 
   2   2  14       66.39       30.64     12.55 o 
   3   2  14       22.48       22.46      7.23 o 
   4   2  14       21.32       22.98     11.51 o 
   5   2  14       42.79       42.46     11.90 o 
   6   2  14       57.16       48.35     14.84 o 
 -12   3  14       40.93       29.74     17.23 o 
 -11   3  14        8.96       12.91      3.10 o 
 -10   3  14        8.71       19.43      9.70 o 
  -9   3  14        8.94       15.08      4.44 o 
  -8   3  14      145.42      139.43     22.02 o 
  -7   3  14       13.59       15.87      3.60 o 
  -6   3  14       42.88       45.99      7.11 o 
  -5   3  14      129.29      130.47     12.71 o 
  -4   3  14      359.59      347.94     25.66 o 
  -3   3  14       11.52        8.43      3.59 o 
  -2   3  14       83.41       84.33     12.66 o 
  -1   3  14        4.92        7.29      3.58 o 
   0   3  14      293.12      324.51     19.17 o 
   1   3  14       10.80        9.00      3.51 o 
   2   3  14       12.92        9.47      3.60 o 
   3   3  14       21.11       14.75      6.67 o 
   4   3  14        8.68        8.51      4.03 o 
   5   3  14       34.04       34.99      9.91 o 
   6   3  14      112.41      120.04     35.41 o 
 -11   4  14        0.17        7.14      3.66 o 
 -10   4  14        7.57       12.41      5.17 o 
  -9   4  14       24.85       23.25      6.17 o 
  -8   4  14       76.82       67.58     15.43 o 
  -7   4  14      242.44      223.55     15.35 o 
  -6   4  14      350.96      352.82     12.46 o 
  -5   4  14       22.63       17.82      5.65 o 
  -4   4  14       59.32       48.52      7.86 o 
  -3   4  14      194.33      194.11     24.88 o 
  -2   4  14      110.37      108.97     11.53 o 
  -1   4  14       70.76       80.64     12.51 o 
   0   4  14       29.30       29.70      5.80 o 
   1   4  14      154.70      152.74     24.11 o 
   2   4  14       29.37       33.35      9.01 o 
   3   4  14        4.09        6.41      4.04 o 
   4   4  14       37.71       49.75     13.34 o 
   5   4  14       10.80       17.64      8.47 o 
 -10   5  14       19.30       15.83      6.40 o 
  -9   5  14       24.86       21.62      5.71 o 
  -8   5  14       12.03       30.85      8.57 o 
  -7   5  14       13.63        5.64      4.74 o 
  -6   5  14       11.91       14.60      4.55 o 
  -5   5  14      235.13      234.92     11.04 o 
  -4   5  14      126.78      128.24     21.40 o 
  -3   5  14       52.78       51.87      7.90 o 
  -2   5  14      100.61       90.73     15.61 o 
  -1   5  14       62.21       62.34     11.08 o 
   0   5  14       92.51       39.60     16.27 o 
   1   5  14       14.04       11.65      5.51 o 
   2   5  14       36.26       47.21      9.82 o 
   3   5  14      108.63       76.83     23.13 o 
   4   5  14       87.05       73.72     24.84 o 
   5   5  14       37.25       38.94     11.63 o 
  -9   6  14       10.57       16.66      4.93 o 
  -8   6  14       19.46       15.16      4.42 o 
  -7   6  14       36.88       31.41      9.93 o 
  -6   6  14       19.85       29.28      6.17 o 
  -5   6  14       43.38       38.86      7.87 o 
  -4   6  14       55.08       60.53     13.65 o 
  -3   6  14       46.27       51.79      9.84 o 
  -2   6  14       29.09       32.63      5.99 o 
  -1   6  14      106.92      101.23     15.36 o 
   0   6  14        5.29        7.74      3.64 o 
   1   6  14        3.02        6.68      2.80 o 
   2   6  14        2.13        6.48      4.62 o 
   3   6  14       14.54        7.99      4.85 o 
   4   6  14       16.86       17.12     16.60 o 
  -7   7  14       69.32       53.95     13.11 o 
  -6   7  14        5.24       10.73      5.02 o 
  -5   7  14        1.95        7.20      4.17 o 
  -4   7  14        6.53        6.46      2.80 o 
  -3   7  14        6.86        7.82      3.50 o 
  -2   7  14       69.96       70.57     16.14 o 
  -1   7  14       47.44       48.28     13.27 o 
   0   7  14       24.82       24.46      8.72 o 
   1   7  14        9.16       12.12      8.14 o 
   2   7  14        6.50       10.97      5.98 o 
  -4   8  14       24.15       28.71     12.18 o 
  -3   8  14        4.22        7.73      3.73 o 
  -2   8  14       76.78       22.42     17.56 o 
  -1   8  14       60.05       31.49     23.67 o 
 -12   0  15       53.04       30.12     14.07 o 
 -11   0  15       25.73       26.63     11.61 o 
 -10   0  15       27.63       19.01      5.80 o 
  -9   0  15        1.48       11.19      8.23 o 
  -8   0  15      311.95      315.50     29.67 o 
  -7   0  15      121.93      147.13     34.31 o 
  -6   0  15      216.77      198.06     24.72 o 
  -5   0  15        9.06       19.58      6.30 o 
  -4   0  15      252.81      290.98      9.65 o 
  -3   0  15       53.83       60.13     11.61 o 
  -2   0  15       53.13       45.24     12.38 o 
  -1   0  15      327.98      347.61     21.63 o 
   0   0  15       62.24       97.56     24.35 o 
   1   0  15       61.67       84.05     17.87 o 
   2   0  15      155.28      174.13     24.66 o 
   3   0  15       39.74       40.29     10.17 o 
   4   0  15       79.85       79.65     25.26 o 
   5   0  15        0.60        6.90      8.47 o 
   6   0  15       48.94       14.28     13.83 o 
 -12   1  15       56.92       46.82     11.33 o 
 -11   1  15       35.04       26.79      5.24 o 
 -10   1  15      107.38      108.43     17.59 o 
  -9   1  15       58.87       62.97      9.85 o 
  -8   1  15       86.39       90.08     12.44 o 
  -7   1  15      303.46      333.15     13.39 o 
  -6   1  15       34.78       35.98      5.93 o 
  -5   1  15       10.50        7.96      3.25 o 
  -4   1  15       28.13       25.64      4.68 o 
  -3   1  15       94.74       97.96     12.47 o 
  -2   1  15       91.30       84.96     12.35 o 
  -1   1  15       16.74       25.00      6.01 o 
   0   1  15        9.68       11.92      4.67 o 
   1   1  15        0.79        6.86      3.65 o 
   2   1  15       47.45       47.74      8.31 o 
   3   1  15       40.61       47.12      9.02 o 
   4   1  15       91.65       96.74     19.14 o 
   5   1  15       64.98       60.38     16.09 o 
   6   1  15       41.73       25.31      8.35 o 
 -11   2  15       26.49       22.19      6.70 o 
 -10   2  15       26.81       37.84      8.60 o 
  -9   2  15       58.63       53.50     12.05 o 
  -8   2  15        0.62        7.90      3.63 o 
  -7   2  15       12.70       14.13      3.82 o 
  -6   2  15       49.04       49.73      7.22 o 
  -5   2  15       64.23       56.15      8.77 o 
  -4   2  15       31.97       30.16      5.39 o 
  -3   2  15       17.69       11.34      3.33 o 
  -2   2  15       13.81       12.51      3.60 o 
  -1   2  15        0.35        5.31      4.51 o 
   0   2  15       48.58       33.36      7.60 o 
   1   2  15       54.06       26.51     14.42 o 
   2   2  15      212.54      221.46     35.91 o 
   3   2  15       45.42       51.32      8.72 o 
   4   2  15       46.71       56.99     14.54 o 
   5   2  15       92.34      101.30     24.30 o 
 -11   3  15       46.28       21.25     11.06 o 
 -10   3  15        9.92       10.58      4.51 o 
  -9   3  15       63.24       58.90     14.62 o 
  -8   3  15        1.00        2.45      2.61 o 
  -7   3  15        8.63       13.20      4.56 o 
  -6   3  15       42.77       52.33      7.91 o 
  -5   3  15       33.61       36.92      7.57 o 
  -4   3  15      121.15      134.72     19.85 o 
  -3   3  15        4.71        8.99      3.35 o 
  -2   3  15       63.28       53.52      9.49 o 
  -1   3  15       47.03       55.53      9.92 o 
   0   3  15       19.77       37.40      7.01 o 
   1   3  15       76.94       85.91     17.24 o 
   2   3  15       33.17       30.24      5.91 o 
   3   3  15       90.82       90.34     18.70 o 
   4   3  15       70.64       57.13     15.74 o 
   5   3  15        6.72        9.61      2.92 o 
 -10   4  15        5.57        7.31      3.70 o 
  -9   4  15       11.57       16.18      5.11 o 
  -8   4  15        6.29       14.43      4.85 o 
  -7   4  15       70.30       75.41     14.46 o 
  -6   4  15       24.60       22.95      4.72 o 
  -5   4  15       29.91       28.60      9.01 o 
  -4   4  15        1.90        6.81      3.56 o 
  -3   4  15      227.24      245.81     12.68 o 
  -2   4  15       51.78       62.07     11.77 o 
  -1   4  15       44.16       24.90      9.06 o 
   0   4  15      144.49      121.57     20.73 o 
   1   4  15       58.64       61.03     14.93 o 
   2   4  15       30.95       43.96      9.30 o 
   3   4  15       24.51       20.64      7.93 o 
   4   4  15       65.22       63.26     16.76 o 
  -9   5  15       30.38       28.95      8.25 o 
  -8   5  15       49.97       33.51      8.58 o 
  -7   5  15       20.35       17.33      4.83 o 
  -6   5  15       25.49       22.37      6.00 o 
  -5   5  15       27.89       24.36      4.75 o 
  -4   5  15       59.03       23.45     16.64 o 
  -3   5  15       71.07       61.72      9.28 o 
  -2   5  15       23.52       22.57      7.39 o 
  -1   5  15      163.88      170.63     14.83 o 
   0   5  15       38.34       36.06      5.99 o 
   1   5  15       45.29       31.66      7.08 o 
   2   5  15       32.89       30.57      9.58 o 
   3   5  15        0.32        4.09      5.73 o 
  -8   6  15       16.96       20.30      5.94 o 
  -7   6  15       36.80       29.31      8.37 o 
  -6   6  15        4.77        7.11      3.00 o 
  -5   6  15       14.55        8.83      4.73 o 
  -4   6  15       17.92       20.32      6.93 o 
  -3   6  15       48.94       42.62      7.30 o 
  -2   6  15       54.78       58.14     10.04 o 
  -1   6  15       48.99       23.21     12.11 o 
   0   6  15      314.31      392.70     50.65 o 
   1   6  15       13.87       20.98      5.50 o 
   2   6  15       27.18       30.29     10.69 o 
  -6   7  15       31.73       30.33      8.13 o 
  -5   7  15       58.82       53.56     14.71 o 
  -4   7  15       46.73       27.35     11.36 o 
  -3   7  15        3.11        5.41      4.79 o 
  -2   7  15       28.98       27.71     11.09 o 
  -1   7  15       46.57       32.80     11.31 o 
   0   7  15        7.06       10.89      3.83 o 
 -11   0  16      155.91      125.25     42.41 o 
 -10   0  16       29.96       26.85      9.97 o 
  -9   0  16       63.40       46.01     16.15 o 
  -8   0  16        8.33       17.99      5.18 o 
  -7   0  16      117.08      127.21     23.28 o 
  -6   0  16        0.01        4.13      4.54 o 
  -5   0  16      174.17      154.71    101.35 o 
  -4   0  16      218.06      246.40     11.77 o 
  -3   0  16      145.88      136.15     28.72 o 
  -2   0  16       21.43       20.99     15.27 o 
  -1   0  16        0.12        5.34      4.60 o 
   0   0  16       58.97       56.15     14.91 o 
   1   0  16       94.42      122.60     28.54 o 
   2   0  16       81.69       60.20     34.11 o 
   3   0  16      281.36      298.27     34.76 o 
   4   0  16      189.41      199.88     18.17 o 
   5   0  16      115.20      105.91     42.73 o 
 -11   1  16       15.17       15.40      5.09 o 
 -10   1  16       11.60       13.63      3.27 o 
  -9   1  16       12.83       17.39      5.32 o 
  -8   1  16      225.68      236.38     18.87 o 
  -7   1  16       48.99       53.14     10.83 o 
  -6   1  16      114.30      106.04     19.71 o 
  -5   1  16       15.56       14.74      3.81 o 
  -4   1  16       39.52       32.54      7.67 o 
  -3   1  16       56.33       48.38     11.17 o 
  -2   1  16      116.32      114.64     19.30 o 
  -1   1  16       21.67       22.17      4.09 o 
   0   1  16       58.57       62.83     10.45 o 
   1   1  16       43.75       42.02      7.66 o 
   2   1  16      102.16       80.21     14.50 o 
   3   1  16       23.85       39.54      8.29 o 
   4   1  16       52.69       26.92     15.85 o 
   5   1  16        2.42        8.35      6.18 o 
 -11   2  16        0.85       10.32      6.20 o 
 -10   2  16       76.40       68.16     16.20 o 
  -9   2  16      108.80       98.28     22.67 o 
  -8   2  16       43.53       46.11      8.43 o 
  -7   2  16        3.32       13.21      9.10 o 
  -6   2  16      166.23      157.40     11.85 o 
  -5   2  16      107.83       93.12     15.70 o 
  -4   2  16       30.86       33.14      6.55 o 
  -3   2  16       28.33       29.30      7.90 o 
  -2   2  16        8.91       12.60      3.81 o 
  -1   2  16      106.75       38.06     30.55 o 
   0   2  16        9.98       15.17      5.02 o 
   1   2  16       19.27       27.94     10.80 o 
   2   2  16       13.38       21.21      6.05 o 
   3   2  16        9.22       12.67      4.94 o 
   4   2  16       98.02       28.95     26.09 o 
 -10   3  16       24.69       20.19      5.66 o 
  -9   3  16       68.50       49.88     11.28 o 
  -8   3  16        0.55        7.60      3.19 o 
  -7   3  16       23.68       19.34      5.22 o 
  -6   3  16       29.90       25.04      5.62 o 
  -5   3  16        6.25       12.02      3.86 o 
  -4   3  16        3.75        7.16      3.71 o 
  -3   3  16      176.10      167.57     15.12 o 
  -2   3  16       24.44       39.21     10.08 o 
  -1   3  16       52.61       52.75     14.65 o 
   0   3  16       20.58       11.79      5.55 o 
   1   3  16       46.77       43.05     10.13 o 
   2   3  16       48.05       47.39     15.69 o 
   3   3  16       55.05       57.26     13.29 o 
   4   3  16        2.92        7.09      3.38 o 
  -9   4  16       87.50       62.37     19.28 o 
  -8   4  16       50.96       43.78      9.32 o 
  -7   4  16       88.45       78.60     16.89 o 
  -6   4  16       12.83       11.92      6.16 o 
  -5   4  16       56.42       67.71     10.39 o 
  -4   4  16      311.38      279.54     60.24 o 
  -3   4  16      213.05      232.20     26.80 o 
  -2   4  16       70.01       30.93     20.36 o 
  -1   4  16       26.27       26.69      6.36 o 
   0   4  16      121.92      130.34     24.33 o 
   1   4  16      176.95      181.76     17.14 o 
   2   4  16       48.81       43.73     10.40 o 
   3   4  16       22.56       22.13      5.87 o 
  -8   5  16       43.54       44.13     10.83 o 
  -7   5  16        9.94        5.03      4.84 o 
  -6   5  16       37.24       23.93     11.29 o 
  -5   5  16       32.08       25.17      9.18 o 
  -4   5  16       99.44       35.84     24.96 o 
  -3   5  16       97.86       84.29     20.78 o 
  -2   5  16       39.38       34.44      6.66 o 
  -1   5  16       38.84       34.65      9.64 o 
   0   5  16        0.24        7.59      3.92 o 
   1   5  16       18.55       22.30      8.25 o 
   2   5  16       37.41       35.56     12.19 o 
  -6   6  16        8.37       14.29      7.76 o 
  -5   6  16       66.53       50.96     13.65 o 
  -4   6  16       34.82       23.07      9.58 o 
  -3   6  16       13.92       13.92      3.82 o 
  -2   6  16       75.39       62.46     16.11 o 
  -1   6  16       18.36       14.35      5.23 o 
   0   6  16      119.48       94.10     31.03 o 
 -10   0  17       10.66        6.36      4.03 o 
  -9   0  17       58.42       42.05     16.64 o 
  -8   0  17      321.19      322.54     16.44 o 
  -7   0  17       65.23       42.17     18.98 o 
  -6   0  17       19.87       37.40     15.88 o 
  -5   0  17        3.58       22.63      9.81 o 
  -4   0  17        0.00        6.98     11.37 o 
  -3   0  17        1.88        9.24     10.85 o 
  -2   0  17       39.81       33.34     11.97 o 
  -1   0  17       70.68       74.88     19.77 o 
   0   0  17        3.58        8.27      4.64 o 
   1   0  17        0.44        0.58      6.50 o 
   2   0  17      115.01      126.38     40.25 o 
   3   0  17       13.48       35.52     20.19 o 
 -10   1  17        0.56        4.47      3.41 o 
  -9   1  17       94.53       86.25     18.45 o 
  -8   1  17       27.56       17.90      6.06 o 
  -7   1  17      144.93      113.80     20.49 o 
  -6   1  17       27.25       15.99      6.90 o 
  -5   1  17      241.26      272.61     30.15 o 
  -4   1  17       67.80       59.55     13.20 o 
  -3   1  17       16.67       17.36      4.64 o 
  -2   1  17       31.76       30.43      5.55 o 
  -1   1  17       51.78       55.95      8.32 o 
   0   1  17       65.20       70.96     15.98 o 
   1   1  17       46.39       48.04      8.72 o 
   2   1  17       37.99       48.09      7.80 o 
   3   1  17       11.65        3.70      5.99 o 
 -10   2  17      111.86       77.69     20.79 o 
  -9   2  17       12.82       15.32      4.45 o 
  -8   2  17       71.94       32.33     19.52 o 
  -7   2  17       12.71       10.51      8.80 o 
  -6   2  17       36.96       95.96     27.24 o 
  -5   2  17       15.39       21.82      7.37 o 
  -4   2  17       24.27       25.76      7.34 o 
  -3   2  17       38.75       14.67     11.03 o 
  -2   2  17       79.94       68.83     17.62 o 
  -1   2  17       20.48       17.20      7.46 o 
   0   2  17       18.19       18.41      7.66 o 
   1   2  17       12.75       23.09      7.32 o 
   2   2  17       38.33       28.09      6.99 o 
   3   2  17       90.05       25.62     20.27 o 
  -9   3  17       97.68       70.26     15.28 o 
  -8   3  17      101.32      116.97     38.97 o 
  -7   3  17      148.43      148.13     35.80 o 
  -6   3  17      148.02      141.94     25.78 o 
  -5   3  17       93.54       80.46     14.52 o 
  -4   3  17       49.73       55.04     16.37 o 
  -3   3  17      190.21      183.26     17.84 o 
  -2   3  17       19.20       18.03      5.53 o 
  -1   3  17       42.36       32.28     10.88 o 
   0   3  17        7.08        9.72      4.65 o 
   1   3  17        5.54        6.24      5.76 o 
   2   3  17        8.52       12.05      3.62 o 
  -8   4  17       38.84       29.09      8.98 o 
  -7   4  17       40.72       27.45      6.88 o 
  -6   4  17       56.84       56.54      7.83 o 
  -5   4  17       51.76       42.41      8.92 o 
  -4   4  17       28.31       31.86      8.19 o 
  -3   4  17       38.28       36.69      8.53 o 
  -2   4  17       59.27       62.82     23.00 o 
  -1   4  17       21.57       24.43      9.59 o 
   0   4  17        9.23       15.38      7.21 o 
   1   4  17        4.58        3.06      5.19 o 
   2   4  17       41.71       42.13     19.15 o 
  -7   5  17       48.54       41.33      8.58 o 
  -6   5  17       19.52       24.15      5.59 o 
  -5   5  17       16.39       10.90      3.22 o 
  -4   5  17       73.50       90.30     21.86 o 
  -3   5  17       24.25       16.59      9.42 o 
  -2   5  17        5.00        3.27      4.48 o 
  -1   5  17       65.97       43.27     21.73 o 
   0   5  17       38.98       26.65     11.39 o 
  -9   0  18        8.05        6.95      4.23 o 
  -8   0  18        0.91       -1.33      9.95 o 
  -7   0  18       19.42        5.00      6.49 o 
  -6   0  18       21.96       13.95      6.84 o 
  -5   0  18       28.69       36.95     17.44 o 
  -4   0  18        0.60        2.02     11.09 o 
  -3   0  18        6.11       13.56     14.95 o 
  -2   0  18       37.29       44.43     11.54 o 
  -1   0  18        1.38        6.21      5.02 o 
   0   0  18        4.88        7.90      6.65 o 
   1   0  18        0.03        9.24      4.45 o 
   2   0  18       89.39       72.10     26.66 o 
  -9   1  18       15.50       12.68      5.10 o 
  -8   1  18       62.43       49.93     13.71 o 
  -7   1  18       50.79       24.46     25.61 o 
  -6   1  18       42.50       37.66     11.57 o 
  -5   1  18       24.61       34.96     10.22 o 
  -4   1  18       16.65       22.55     10.89 o 
  -3   1  18        3.53        9.14      3.96 o 
  -2   1  18       41.37       36.91     10.81 o 
  -1   1  18        9.26       14.52      4.90 o 
   0   1  18       94.81      101.04     19.67 o 
   1   1  18        8.78        8.71      5.58 o 
   2   1  18       32.84       17.85      6.15 o 
  -8   2  18        0.22        8.73      3.35 o 
  -7   2  18      139.24       99.18     35.79 o 
  -6   2  18       40.38       33.96     18.43 o 
  -5   2  18      105.03       12.59     52.29 o 
  -4   2  18      116.52       29.60     34.86 o 
  -3   2  18       10.65        5.66      4.06 o 
  -2   2  18       10.93       11.50      6.95 o 
  -1   2  18       18.76       36.60     17.73 o 
   0   2  18       38.21       25.54      7.58 o 
   1   2  18      128.49       94.17     22.49 o 
  -8   3  18      110.37       99.92     35.99 o 
  -7   3  18       24.38        5.81      6.64 o 
  -6   3  18       75.41       67.47     23.58 o 
  -5   3  18       80.20       59.98     17.05 o 
  -4   3  18      102.46       86.67     22.87 o 
  -3   3  18       61.90       33.56     22.52 o 
  -2   3  18       48.76       16.81     11.01 o 
  -1   3  18       11.91       10.83      5.58 o 
   0   3  18       47.31       39.73     10.76 o 
   1   3  18       14.07       10.55      6.72 o 
  -6   4  18       33.48       38.12      8.03 o 
  -5   4  18       10.45       10.94      5.43 o 
  -4   4  18       48.93       57.16     14.91 o 
  -3   4  18       39.30       24.29     17.67 o 
  -2   4  18        2.96        5.23      3.19 o 
  -1   4  18        8.23        6.69      3.95 o 
  -7   0  19       10.18        2.67      6.65 o 
  -6   0  19       23.26       27.63     12.77 o 
  -5   0  19       24.15        7.81     10.26 o 
  -4   0  19       33.77       25.65     12.05 o 
  -3   0  19       54.27       43.74     21.02 o 
  -2   0  19        0.49       -0.53      9.54 o 
  -1   0  19        0.29        9.10      5.10 o 
   0   0  19      241.48      287.67     64.47 o 
  -7   1  19       15.48       16.19     12.43 o 
  -6   1  19        7.02       11.55      7.42 o 
  -5   1  19        0.22        2.78     10.19 o 
  -4   1  19       22.29       19.02      6.30 o 
  -3   1  19        6.96        5.86      9.43 o 
  -2   1  19       10.14       11.10      5.19 o 
  -1   1  19       14.01       14.17      6.39 o 
   0   1  19        6.08       10.56      3.59 o 
  -6   2  19        5.56       18.09     16.21 o 
  -5   2  19        5.22       12.51      5.75 o 
  -4   2  19       15.64       30.23     18.70 o 
  -3   2  19       16.66       10.28      8.17 o 
  -2   2  19        6.57       15.12      6.28 o 
  -1   2  19       80.21       53.25     22.35 o 
  -5   3  19       84.58       21.89     44.09 o 
  -4   3  19       22.66       11.77      6.17 o 
  -3   3  19       17.51       13.27      5.46 o 
                                                 
